# Supplementary material for: Bismuth‐Mediated α‐Arylation of Acidic Diketones with ortho‐Substituted Boronic Acids
Source: Angew Chem Int Ed Engl. 2022 Aug 29;61(40):e202210840. doi: 10.1002/anie.202210840 (PMC9805042; doi:10.1002/anie.202210840)
Supplement: Supplementary file 1 — Supporting Information [file ANIE-61-0-s001.cif]

data_bikrla
_nottingham_internal_coll_name     BIKRLA
_nottingham_internal_coll_number   19165
_nottingham_internal_coll_client   KR/LTB
_nottingham_internal_coll_type     custom
_nottingham_internal_coll_frame_method  '\w scans'
_nottingham_internal_coll_frame_time  30.00
_nottingham_internal_coll_frame_width  1.00
_nottingham_internal_coll_user     pczspa
_nottingham_internal_coll_date     23/03/2022
_nottingham_internal_coll_location  NOTTS
_nottingham_internal_coll_instrument  'SN, XDA 017-09'
_nottingham_internal_NCS_number    ?
_nottingham_internal_process_date  24/03/2022
_nottingham_internal_process_user  pczspa
_nottingham_internal_solution_date  24/03/2022
_nottingham_internal_solution_user  pczspa
_nottingham_internal_refinement_date  24/03/2022
_nottingham_internal_refinement_user  pczspa
_nottingham_internal_self_archive_date  ?
_nottingham_internal_self_validation_date  ?
_nottingham_internal_self_validation_user  ?
_nottingham_internal_validation_date  24/03/2022
_nottingham_internal_validation_user  pczspa
_nottingham_internal_archive_date  24/03/2022
_refine_special_details            ?
_audit_creation_date               2022-03-24
_audit_creation_method
;
Olex2 1.5
(compiled 2021.12.09 svn.r5202d8cf for OlexSys, GUI svn.r6439)
;
_shelx_SHELXL_version_number       '2018/3'
_publ_contact_author_id_orcid      ?
_publ_section_references
;
Dolomanov, O.V., Bourhis, L.J., Gildea, R.J, Howard, J.A.K. & Puschmann, H.
 (2009), J. Appl. Cryst. 42, 339-341.

Sheldrick, G.M. (2015). Acta Cryst. A71, 3-8.

Sheldrick, G.M. (2015). Acta Cryst. C71, 3-8.
;
_chemical_name_common              ?
_chemical_name_systematic          ?
_chemical_formula_moiety           'C38 H28 Bi2 F3 O5 S2, B F4'
_chemical_formula_sum              'C38 H28 B Bi2 F7 O5 S2'
_chemical_formula_weight           1190.49
_chemical_melting_point            ?
_chemical_oxdiff_formula           C38H28BBi2F7O5S2
_chemical_oxdiff_usercomment      
 'BIKRLA #19165 SN-1659 KR/LTB fomblin on micromount'
loop_
  _atom_type_symbol
  _atom_type_description
  _atom_type_scat_dispersion_real
  _atom_type_scat_dispersion_imag
  _atom_type_scat_source
 'C' 'C' 0.0033 0.0016 'International Tables Vol C Tables 4.2.6.8 and 6.1.1.4'
 'H' 'H' 0.0000 0.0000 'International Tables Vol C Tables 4.2.6.8 and 6.1.1.4'
 'B' 'B' 0.0013 0.0007 'International Tables Vol C Tables 4.2.6.8 and 6.1.1.4'
 'Bi' 'Bi' -4.1077 10.2566
 'International Tables Vol C Tables 4.2.6.8 and 6.1.1.4'
 'F' 'F' 0.0171 0.0103 'International Tables Vol C Tables 4.2.6.8 and 6.1.1.4'
 'O' 'O' 0.0106 0.0060 'International Tables Vol C Tables 4.2.6.8 and 6.1.1.4'
 'S' 'S' 0.1246 0.1234 'International Tables Vol C Tables 4.2.6.8 and 6.1.1.4'

_shelx_space_group_comment
;
The symmetry employed for this shelxl refinement is uniquely defined
by the following loop, which should always be used as a source of
symmetry information in preference to the above space-group names.
They are only intended as comments.
;
_space_group_crystal_system        'monoclinic'
_space_group_IT_number             14
_space_group_name_H-M_alt          'P 1 21/n 1'
_space_group_name_Hall             '-P 2yn'
loop_
  _space_group_symop_operation_xyz
 'x, y, z'
 '-x+1/2, y+1/2, -z+1/2'
 '-x, -y, -z'
 'x-1/2, -y-1/2, z-1/2'

_cell_length_a                     12.34644(19)
_cell_length_b                     13.8717(2)
_cell_length_c                     21.8775(4)
_cell_angle_alpha                  90
_cell_angle_beta                   90.9321(14)
_cell_angle_gamma                  90
_cell_volume                       3746.38(11)
_cell_formula_units_Z              4
_cell_measurement_reflns_used      40177
_cell_measurement_temperature      120(2)
_cell_measurement_theta_max        34.8690
_cell_measurement_theta_min        3.1080
_shelx_estimated_absorpt_T_max     0.460
_shelx_estimated_absorpt_T_min     0.228
_exptl_absorpt_coefficient_mu      9.572
_exptl_absorpt_correction_T_max    0.744
_exptl_absorpt_correction_T_min    0.234
_exptl_absorpt_correction_type     gaussian
_exptl_absorpt_process_details
;
CrysAlisPro 1.171.40.82a (Rigaku Oxford Diffraction, 2020)
Numerical absorption correction based on gaussian integration over
a multifaceted crystal model
Empirical absorption correction using spherical harmonics,
implemented in SCALE3 ABSPACK scaling algorithm.
;
_exptl_absorpt_special_details     ?
_exptl_crystal_colour              colourless
_exptl_crystal_colour_primary      colourless
_exptl_crystal_density_diffrn      2.111
_exptl_crystal_density_meas        ?
_exptl_crystal_density_method      ?
_exptl_crystal_description         block
_exptl_crystal_F_000               2248
loop_
  _exptl_crystal_face_index_h
  _exptl_crystal_face_index_k
  _exptl_crystal_face_index_l
  _exptl_crystal_face_perp_dist
 -9 -7 -23 0.1036
 4 -10 -25 0.0970
 16 -6 -8 0.0944
 0 10 27 0.0656
 -17 5 5 0.0941
 -16 -2 -13 0.0887
 9 7 -25 0.0783
 0 -15 20 0.0246
 -3 17 -16 0.0592
 -1 18 12 0.0656
 16 7 -7 0.0987
 13 5 19 0.1032
 -6 13 -21 0.0604
 0 9 -27 0.0604
 13 12 8 0.0900

_exptl_crystal_size_max            0.219
_exptl_crystal_size_mid            0.186
_exptl_crystal_size_min            0.096
loop_
  _exptl_oxdiff_crystal_face_indexfrac_h
  _exptl_oxdiff_crystal_face_indexfrac_k
  _exptl_oxdiff_crystal_face_indexfrac_l
  _exptl_oxdiff_crystal_face_x
  _exptl_oxdiff_crystal_face_y
  _exptl_oxdiff_crystal_face_z
 -9.4009 -6.9190 -23.2681 0.9793 0.1825 0.0881
 4.4264 -10.2157 -25.2331 0.5911 0.1078 0.7993
 16.1240 -5.8208 -7.6001 -0.2982 -0.0586 0.9527
 0.2331 9.8665 26.6167 -0.7814 -0.1439 -0.6072
 -16.6163 5.0099 5.1769 0.3845 0.0746 -0.9201
 -15.6182 -1.8757 -12.8200 0.8757 0.1648 -0.4539
 8.5151 6.9127 -24.8482 0.0216 0.7891 0.6139
 -0.4072 -14.9639 19.8637 -0.0250 -0.9996 -0.0091
 -2.9682 16.5379 -15.5197 0.0235 0.9704 -0.2402
 -1.0728 18.0693 11.6627 -0.6298 0.4843 -0.6072
 15.7046 7.1859 -7.4092 -0.5995 0.4564 0.6576
 12.7310 4.8011 19.2388 -0.9693 -0.1814 0.1658
 -5.8503 12.7810 -20.7521 0.3248 0.9226 -0.2080
 0.0218 9.2267 -27.2018 0.3247 0.9185 0.2258
 12.8784 11.9593 8.2366 -0.9255 0.3271 0.1912

_exptl_transmission_factor_max     ?
_exptl_transmission_factor_min     ?
_diffrn_reflns_av_R_equivalents    0.0401
_diffrn_reflns_av_unetI/netI       0.0260
_diffrn_reflns_Laue_measured_fraction_full  0.999
_diffrn_reflns_Laue_measured_fraction_max  0.961
_diffrn_reflns_limit_h_max         19
_diffrn_reflns_limit_h_min         -19
_diffrn_reflns_limit_k_max         21
_diffrn_reflns_limit_k_min         -21
_diffrn_reflns_limit_l_max         35
_diffrn_reflns_limit_l_min         -35
_diffrn_reflns_number              113370
_diffrn_reflns_point_group_measured_fraction_full  0.999
_diffrn_reflns_point_group_measured_fraction_max  0.961
_diffrn_reflns_theta_full          25.242
_diffrn_reflns_theta_max           35.209
_diffrn_reflns_theta_min           2.872
_diffrn_ambient_environment        'N2 gas'
_diffrn_ambient_temperature        120(2)
_diffrn_crystal_treatment          'flash frozen in gaseous N2'
_diffrn_detector                   'CCD area detector'
_diffrn_detector_area_resol_mean   10.3613
_diffrn_detector_type              'Agilent Diffraction Atlas detector'
_diffrn_measured_fraction_theta_full  0.999
_diffrn_measured_fraction_theta_max  0.961
_diffrn_measurement_details
;
List of Runs (angles in degrees, time in seconds):

  # Type    Start    End  Width  t~exp~   \w     \q     \k     \f   Frames
--------------------------------------------------------------------------
  1  \w     22.00  57.00   1.00   30.00    --   24.70 -84.00 165.00   35
  2  \w    -30.00  16.00   1.00   30.00    --   24.70 -84.00 165.00   46
  3  \w    -95.00 -42.00   1.00   30.00    --  -23.76 148.00  39.64   53
  4  \w    -56.00  19.00   1.00   30.00    --  -23.76  77.00-150.00   75
  5  \w    -58.00 -28.00   1.00   30.00    --  -23.76  84.00 -74.00   30
  6  \w    -42.00   9.00   1.00   30.00    --  -23.76 -77.00   0.00   51
  7  \w    -50.00  48.00   1.00   30.00    --   24.70 -38.00  30.00   98
  8  \w     -3.00  98.00   1.00   30.00    --   24.70  57.00 -60.00  101
  9  \w     37.00  95.00   1.00   30.00    --   24.70  38.00  90.00   58
 10  \w    -44.00  36.00   1.00   30.00    --   24.70 -38.00 -90.00   80
 11  \w     25.00  89.00   1.00   30.00    --   24.70  38.00  30.00   64
 12  \w    -14.00  65.00   1.00   30.00    --   24.70 -99.00  30.00   79
 13  \w      1.00  98.00   1.00   30.00    --   24.70  57.00-180.00   97
;
_diffrn_measurement_device         '\k-geometry diffractometer'
_diffrn_measurement_device_type    'SuperNova, Atlas'
_diffrn_measurement_method         '\w scans'
_diffrn_measurement_specimen_support  'MiTeGen micromount'
_diffrn_orient_matrix_type        
 'CrysAlisPro convention (1999,Acta A55,543-557)'
_diffrn_orient_matrix_UB_11        -0.0366623000
_diffrn_orient_matrix_UB_12        -0.0240452000
_diffrn_orient_matrix_UB_13        -0.0201232000
_diffrn_orient_matrix_UB_21        0.0012490000
_diffrn_orient_matrix_UB_22        0.0399295000
_diffrn_orient_matrix_UB_23        -0.0202197000
_diffrn_orient_matrix_UB_31        0.0442308000
_diffrn_orient_matrix_UB_32        -0.0210380000
_diffrn_orient_matrix_UB_33        -0.0154018000
_diffrn_radiation_monochromator    mirror
_diffrn_radiation_probe            x-ray
_diffrn_radiation_type             'Mo K\a'
_diffrn_radiation_wavelength       0.71073
_diffrn_source                     'microfocus sealed tube'
_diffrn_source_type                'Agilent Diffraction microfocus tube'
_reflns_Friedel_coverage           0.000
_reflns_Friedel_fraction_full      .
_reflns_Friedel_fraction_max       .
_reflns_number_gt                  13417
_reflns_number_total               16093
_reflns_special_details
;
 Reflections were merged by SHELXL according to the crystal
 class for the calculation of statistics and refinement.
 
 _reflns_Friedel_fraction is defined as the number of unique
 Friedel pairs measured divided by the number that would be
 possible theoretically, ignoring centric projections and
 systematic absences.
;
_reflns_threshold_expression       'I > 2\s(I)'
_computing_cell_refinement         'CrysAlisPro 1.171.40.82a (Rigaku OD, 2020)'
_computing_data_collection         'CrysAlisPro 1.171.40.82a (Rigaku OD, 2020)'
_computing_data_reduction          'CrysAlisPro 1.171.40.82a (Rigaku OD, 2020)'
_computing_molecular_graphics      'Olex2 1.5 (Dolomanov et al., 2009)'
_computing_publication_material    'Olex2 1.5 (Dolomanov et al., 2009)'
_computing_structure_refinement    'SHELXL 2018/3 (Sheldrick, 2015)'
_computing_structure_solution      'SHELXT  (Sheldrick, 2015)'
_refine_diff_density_max           2.175
_refine_diff_density_min           -1.311
_refine_diff_density_rms           0.149
_refine_ls_extinction_coef         .
_refine_ls_extinction_method       none
_refine_ls_goodness_of_fit_ref     1.092
_refine_ls_hydrogen_treatment      constr
_refine_ls_matrix_type             full
_refine_ls_number_parameters       498
_refine_ls_number_reflns           16093
_refine_ls_number_restraints       0
_refine_ls_R_factor_all            0.0377
_refine_ls_R_factor_gt             0.0242
_refine_ls_restrained_S_all        1.092
_refine_ls_shift/su_max            0.004
_refine_ls_shift/su_mean           0.000
_refine_ls_structure_factor_coef   Fsqd
_refine_ls_weighting_details      
 'w=1/[\s^2^(Fo^2^)+(0.0172P)^2^+5.1187P] where P=(Fo^2^+2Fc^2^)/3'
_refine_ls_weighting_scheme        calc
_refine_ls_wR_factor_gt            0.0471
_refine_ls_wR_factor_ref           0.0519
_olex2_refinement_description
;
1. Fixed Uiso
 At 1.2 times of:
  All C(H) groups
 At 1.5 times of:
  All C(H,H,H) groups
2.a Aromatic/amide H refined with riding coordinates:
 C13A(H13A), C14A(H14A), C15A(H15A), C16A(H16A), C23A(H23A), C24A(H24A),
 C25A(H25A), C26A(H26A), C13B(H13B), C15B(H15B), C16B(H16B), C13C(H13C),
 C14C(H14C), C15C(H15C), C16C(H16C), C23C(H23C), C24C(H24C), C25C(H25C),
 C26C(H26C), C13D(H13D), C15D(H15D), C16D(H16D)
2.b Idealised Me refined as rotating group:
 C17B(H17a,H17b,H17c), C17D(H17d,H17e,H17f)
;
_atom_sites_solution_hydrogens     geom
_atom_sites_solution_primary       dual
_atom_sites_solution_secondary     difmap
loop_
  _atom_site_label
  _atom_site_type_symbol
  _atom_site_fract_x
  _atom_site_fract_y
  _atom_site_fract_z
  _atom_site_U_iso_or_equiv
  _atom_site_adp_type
  _atom_site_occupancy
  _atom_site_site_symmetry_order
  _atom_site_calc_flag
  _atom_site_refinement_flags_posn
  _atom_site_refinement_flags_adp
  _atom_site_refinement_flags_occupancy
  _atom_site_disorder_assembly
  _atom_site_disorder_group
 Bi1 Bi 0.53954(2) 0.42261(2) 0.31150(2) 0.01494(2) Uani 1 1 d . . . . .
 Bi2 Bi 0.42037(2) 0.27733(2) 0.42350(2) 0.01573(2) Uani 1 1 d . . . . .
 O3 O 0.47216(14) 0.41215(13) 0.39620(8) 0.0184(3) Uani 1 1 d . . . . .
 F4 F 0.50713(12) 0.25868(11) 0.32997(7) 0.0204(3) Uani 1 1 d . . . . .
 S1A S 0.73345(5) 0.54705(5) 0.24706(3) 0.02196(12) Uani 1 1 d . . . . .
 O2A O 0.82075(17) 0.59942(16) 0.22045(11) 0.0345(5) Uani 1 1 d . . . . .
 O3A O 0.64954(16) 0.50479(15) 0.20836(9) 0.0267(4) Uani 1 1 d . . . . .
 C11A C 0.66371(19) 0.61986(19) 0.29938(11) 0.0189(4) Uani 1 1 d . . . . .
 C12A C 0.57239(18) 0.58059(18) 0.32692(11) 0.0171(4) Uani 1 1 d . . . . .
 C13A C 0.5123(2) 0.63733(19) 0.36610(11) 0.0203(4) Uani 1 1 d . . . . .
 H13A H 0.450174 0.611872 0.385461 0.024 Uiso 1 1 calc R U . . .
 C14A C 0.5445(2) 0.7323(2) 0.37658(13) 0.0254(5) Uani 1 1 d . . . . .
 H14A H 0.503138 0.771720 0.402952 0.031 Uiso 1 1 calc R U . . .
 C15A C 0.6355(2) 0.7705(2) 0.34938(14) 0.0293(6) Uani 1 1 d . . . . .
 H15A H 0.656279 0.835267 0.357438 0.035 Uiso 1 1 calc R U . . .
 C16A C 0.6967(2) 0.7139(2) 0.31021(13) 0.0263(5) Uani 1 1 d . . . . .
 H16A H 0.759447 0.739155 0.291403 0.032 Uiso 1 1 calc R U . . .
 C21A C 0.78488(19) 0.44959(19) 0.29051(12) 0.0201(5) Uani 1 1 d . . . . .
 C22A C 0.71254(18) 0.38108(18) 0.31338(11) 0.0177(4) Uani 1 1 d . . . . .
 C23A C 0.7502(2) 0.30028(19) 0.34351(11) 0.0200(4) Uani 1 1 d . . . . .
 H23A H 0.701376 0.253436 0.358693 0.024 Uiso 1 1 calc R U . . .
 C24A C 0.8625(2) 0.2889(2) 0.35122(13) 0.0246(5) Uani 1 1 d . . . . .
 H24A H 0.889692 0.233183 0.371497 0.030 Uiso 1 1 calc R U . . .
 C25A C 0.9342(2) 0.3568(2) 0.33002(14) 0.0269(6) Uani 1 1 d . . . . .
 H25A H 1.009838 0.348044 0.336511 0.032 Uiso 1 1 calc R U . . .
 C26A C 0.8963(2) 0.4384(2) 0.29907(13) 0.0255(5) Uani 1 1 d . . . . .
 H26A H 0.945391 0.485334 0.284171 0.031 Uiso 1 1 calc R U . . .
 C11B C 0.40655(19) 0.40447(18) 0.24580(11) 0.0187(4) Uani 1 1 d . . . . .
 C12B C 0.4182(2) 0.3499(2) 0.19298(12) 0.0267(5) Uani 1 1 d . . . . .
 C13B C 0.3270(3) 0.3439(3) 0.15503(14) 0.0363(7) Uani 1 1 d . . . . .
 H13B H 0.329958 0.308193 0.118049 0.044 Uiso 1 1 calc R U . . .
 C14B C 0.2329(2) 0.3894(2) 0.17079(16) 0.0357(7) Uani 1 1 d . . . . .
 C15B C 0.2209(2) 0.4406(2) 0.22374(16) 0.0318(6) Uani 1 1 d . . . . .
 H15B H 0.153755 0.469910 0.233478 0.038 Uiso 1 1 calc R U . . .
 C16B C 0.3110(2) 0.4483(2) 0.26294(13) 0.0244(5) Uani 1 1 d . . . . .
 H16B H 0.306805 0.482728 0.300368 0.029 Uiso 1 1 calc R U . . .
 C17B C 0.5214(3) 0.2982(3) 0.17771(15) 0.0383(8) Uani 1 1 d . . . . .
 H17A H 0.575995 0.345181 0.165172 0.058 Uiso 1 1 calc R U . . .
 H17B H 0.507422 0.252660 0.144239 0.058 Uiso 1 1 calc R U . . .
 H17C H 0.548087 0.262973 0.213761 0.058 Uiso 1 1 calc R U . . .
 F18B F 0.14690(18) 0.38292(19) 0.13199(12) 0.0586(7) Uani 1 1 d . . . . .
 S1C S 0.21979(5) 0.17466(5) 0.49076(3) 0.02308(12) Uani 1 1 d . . . . .
 O2C O 0.13274(17) 0.12683(16) 0.52067(11) 0.0345(5) Uani 1 1 d . . . . .
 O3C O 0.33102(16) 0.14172(14) 0.50042(9) 0.0253(4) Uani 1 1 d . . . . .
 C11C C 0.2219(2) 0.29804(19) 0.50892(12) 0.0211(5) Uani 1 1 d . . . . .
 C12C C 0.31277(19) 0.35101(18) 0.49028(11) 0.0188(4) Uani 1 1 d . . . . .
 C13C C 0.3191(2) 0.44771(19) 0.50419(12) 0.0224(5) Uani 1 1 d . . . . .
 H13C H 0.379535 0.484834 0.491832 0.027 Uiso 1 1 calc R U . . .
 C14C C 0.2350(2) 0.4906(2) 0.53685(13) 0.0280(6) Uani 1 1 d . . . . .
 H14C H 0.240384 0.556624 0.548053 0.034 Uiso 1 1 calc R U . . .
 C15C C 0.1445(2) 0.4387(2) 0.55300(14) 0.0299(6) Uani 1 1 d . . . . .
 H15C H 0.087243 0.469770 0.573753 0.036 Uiso 1 1 calc R U . . .
 C16C C 0.1369(2) 0.3413(2) 0.53906(13) 0.0267(5) Uani 1 1 d . . . . .
 H16C H 0.074773 0.305096 0.549946 0.032 Uiso 1 1 calc R U . . .
 C21C C 0.1998(2) 0.17274(19) 0.41071(13) 0.0224(5) Uani 1 1 d . . . . .
 C22C C 0.28268(19) 0.20760(18) 0.37354(12) 0.0202(5) Uani 1 1 d . . . . .
 C23C C 0.2721(2) 0.20567(19) 0.31075(13) 0.0240(5) Uani 1 1 d . . . . .
 H23C H 0.329096 0.227443 0.285547 0.029 Uiso 1 1 calc R U . . .
 C24C C 0.1749(2) 0.1707(2) 0.28502(15) 0.0311(6) Uani 1 1 d . . . . .
 H24C H 0.165015 0.170511 0.241867 0.037 Uiso 1 1 calc R U . . .
 C25C C 0.0934(2) 0.1364(2) 0.32179(15) 0.0322(7) Uani 1 1 d . . . . .
 H25C H 0.028526 0.112440 0.303473 0.039 Uiso 1 1 calc R U . . .
 C26C C 0.1048(2) 0.1363(2) 0.38468(15) 0.0294(6) Uani 1 1 d . . . . .
 H26C H 0.048802 0.111960 0.409653 0.035 Uiso 1 1 calc R U . . .
 C11D C 0.57077(19) 0.21167(18) 0.45773(11) 0.0184(4) Uani 1 1 d . . . . .
 C12D C 0.6011(2) 0.11941(19) 0.43997(12) 0.0222(5) Uani 1 1 d . . . . .
 C13D C 0.7076(2) 0.0921(2) 0.45492(14) 0.0289(6) Uani 1 1 d . . . . .
 H13D H 0.733210 0.029967 0.444039 0.035 Uiso 1 1 calc R U . . .
 C14D C 0.7748(2) 0.1555(2) 0.48538(14) 0.0307(6) Uani 1 1 d . . . . .
 C15D C 0.7438(2) 0.2458(2) 0.50416(13) 0.0258(5) Uani 1 1 d . . . . .
 H15D H 0.792229 0.286864 0.526097 0.031 Uiso 1 1 calc R U . . .
 C16D C 0.6384(2) 0.2745(2) 0.48964(12) 0.0218(5) Uani 1 1 d . . . . .
 H16D H 0.613080 0.336277 0.501445 0.026 Uiso 1 1 calc R U . . .
 C17D C 0.5274(2) 0.0519(2) 0.40530(15) 0.0310(6) Uani 1 1 d . . . . .
 H17D H 0.459024 0.045211 0.427069 0.046 Uiso 1 1 calc R U . . .
 H17E H 0.562129 -0.011307 0.401902 0.046 Uiso 1 1 calc R U . . .
 H17F H 0.512827 0.077885 0.364318 0.046 Uiso 1 1 calc R U . . .
 F18D F 0.87835(15) 0.12748(16) 0.49748(11) 0.0468(5) Uani 1 1 d . . . . .
 B1E B 0.1521(3) 0.5704(3) 0.37236(18) 0.0356(8) Uani 1 1 d . . . . .
 F2E F 0.26035(15) 0.59730(16) 0.37802(11) 0.0482(6) Uani 1 1 d . . . . .
 F3E F 0.11420(19) 0.59285(19) 0.31375(10) 0.0549(6) Uani 1 1 d . . . . .
 F4E F 0.09262(15) 0.62067(18) 0.41525(9) 0.0462(5) Uani 1 1 d . . . . .
 F5E F 0.1440(2) 0.47218(18) 0.38117(11) 0.0565(6) Uani 1 1 d . . . . .

loop_
  _atom_site_aniso_label
  _atom_site_aniso_U_11
  _atom_site_aniso_U_22
  _atom_site_aniso_U_33
  _atom_site_aniso_U_23
  _atom_site_aniso_U_13
  _atom_site_aniso_U_12
 Bi1 0.01125(3) 0.01732(4) 0.01630(4) -0.00009(3) 0.00153(2) -0.00077(3)
 Bi2 0.01323(4) 0.01514(4) 0.01887(4) -0.00009(3) 0.00207(3) -0.00140(3)
 O3 0.0179(8) 0.0175(8) 0.0200(8) -0.0002(6) 0.0057(6) -0.0026(6)
 F4 0.0192(7) 0.0192(7) 0.0228(7) -0.0028(6) 0.0033(5) -0.0009(5)
 S1A 0.0175(3) 0.0245(3) 0.0241(3) 0.0062(2) 0.0075(2) 0.0010(2)
 O2A 0.0269(10) 0.0328(12) 0.0442(13) 0.0139(9) 0.0180(9) 0.0001(8)
 O3A 0.0266(9) 0.0327(11) 0.0209(9) 0.0005(8) 0.0029(7) 0.0049(8)
 C11A 0.0154(10) 0.0205(11) 0.0207(11) 0.0044(9) 0.0012(8) -0.0009(8)
 C12A 0.0154(9) 0.0174(11) 0.0185(10) 0.0021(8) 0.0001(8) 0.0004(8)
 C13A 0.0172(10) 0.0220(12) 0.0217(11) 0.0000(9) 0.0007(8) 0.0004(9)
 C14A 0.0298(13) 0.0211(13) 0.0253(12) -0.0008(10) -0.0004(10) 0.0032(10)
 C15A 0.0351(15) 0.0206(13) 0.0321(14) 0.0017(11) -0.0004(11) -0.0054(11)
 C16A 0.0232(12) 0.0240(13) 0.0318(14) 0.0063(11) 0.0006(10) -0.0069(10)
 C21A 0.0155(10) 0.0207(11) 0.0241(11) 0.0013(9) 0.0045(8) 0.0008(8)
 C22A 0.0134(9) 0.0198(11) 0.0199(10) -0.0027(8) 0.0023(8) 0.0007(8)
 C23A 0.0183(10) 0.0208(12) 0.0209(11) -0.0014(9) 0.0030(8) 0.0009(8)
 C24A 0.0192(11) 0.0247(13) 0.0299(13) 0.0015(10) -0.0004(9) 0.0061(9)
 C25A 0.0128(10) 0.0301(14) 0.0378(15) -0.0021(11) -0.0004(10) 0.0043(9)
 C26A 0.0147(10) 0.0266(13) 0.0354(14) 0.0000(11) 0.0057(10) -0.0002(9)
 C11B 0.0148(10) 0.0204(11) 0.0210(11) -0.0002(9) -0.0017(8) -0.0008(8)
 C12B 0.0242(12) 0.0340(15) 0.0220(12) -0.0062(11) -0.0010(9) 0.0013(11)
 C13B 0.0347(16) 0.046(2) 0.0273(14) -0.0115(13) -0.0102(12) 0.0018(14)
 C14B 0.0266(14) 0.0360(17) 0.0437(18) -0.0028(14) -0.0202(12) -0.0002(12)
 C15B 0.0177(11) 0.0264(14) 0.0509(18) -0.0045(13) -0.0092(11) 0.0030(10)
 C16B 0.0169(11) 0.0248(13) 0.0315(13) -0.0042(10) -0.0022(9) 0.0001(9)
 C17B 0.0283(14) 0.052(2) 0.0343(16) -0.0220(15) 0.0031(12) 0.0058(14)
 F18B 0.0412(12) 0.0653(16) 0.0680(15) -0.0143(13) -0.0364(11) 0.0046(11)
 S1C 0.0199(3) 0.0190(3) 0.0306(3) 0.0038(2) 0.0076(2) -0.0028(2)
 O2C 0.0293(10) 0.0277(11) 0.0470(13) 0.0072(10) 0.0156(9) -0.0068(8)
 O3C 0.0251(9) 0.0211(9) 0.0299(10) 0.0057(8) 0.0039(7) 0.0023(7)
 C11C 0.0207(11) 0.0204(12) 0.0224(11) 0.0019(9) 0.0057(9) -0.0021(9)
 C12C 0.0178(10) 0.0192(11) 0.0195(10) 0.0008(8) 0.0036(8) -0.0002(8)
 C13C 0.0240(12) 0.0207(12) 0.0227(11) -0.0007(9) 0.0053(9) -0.0030(9)
 C14C 0.0315(14) 0.0231(13) 0.0295(14) -0.0059(11) 0.0077(11) -0.0008(11)
 C15C 0.0290(14) 0.0298(15) 0.0313(14) -0.0042(11) 0.0128(11) 0.0011(11)
 C16C 0.0232(12) 0.0293(14) 0.0280(13) 0.0019(11) 0.0096(10) -0.0009(10)
 C21C 0.0174(10) 0.0180(11) 0.0317(13) -0.0029(10) 0.0021(9) -0.0010(9)
 C22C 0.0158(10) 0.0158(11) 0.0289(12) -0.0040(9) -0.0010(9) -0.0005(8)
 C23C 0.0241(12) 0.0210(12) 0.0269(13) -0.0032(10) -0.0033(10) -0.0040(9)
 C24C 0.0287(14) 0.0290(15) 0.0353(15) -0.0107(12) -0.0071(11) -0.0002(11)
 C25C 0.0192(12) 0.0295(15) 0.0478(18) -0.0169(13) -0.0059(11) -0.0013(10)
 C26C 0.0160(11) 0.0242(13) 0.0480(17) -0.0084(12) 0.0051(11) -0.0040(9)
 C11D 0.0166(10) 0.0185(11) 0.0200(10) 0.0025(8) 0.0011(8) -0.0007(8)
 C12D 0.0230(11) 0.0170(11) 0.0266(12) 0.0020(9) 0.0023(9) -0.0007(9)
 C13D 0.0284(13) 0.0220(13) 0.0363(15) 0.0070(11) 0.0015(11) 0.0078(10)
 C14D 0.0216(12) 0.0371(16) 0.0331(15) 0.0107(12) -0.0046(10) 0.0059(11)
 C15D 0.0218(12) 0.0318(14) 0.0236(12) 0.0036(10) -0.0052(9) -0.0019(10)
 C16D 0.0211(11) 0.0230(12) 0.0212(11) -0.0004(9) -0.0001(9) -0.0001(9)
 C17D 0.0294(14) 0.0189(13) 0.0446(17) -0.0076(12) 0.0032(12) -0.0020(10)
 F18D 0.0259(9) 0.0518(13) 0.0624(14) 0.0075(11) -0.0122(9) 0.0131(9)
 B1E 0.0224(14) 0.046(2) 0.0386(19) -0.0120(16) 0.0041(13) -0.0065(14)
 F2E 0.0193(8) 0.0562(14) 0.0694(15) -0.0249(11) 0.0087(9) -0.0070(8)
 F3E 0.0518(13) 0.0731(17) 0.0399(12) -0.0094(11) 0.0003(10) 0.0074(12)
 F4E 0.0225(9) 0.0732(15) 0.0431(11) -0.0223(11) 0.0081(8) -0.0033(9)
 F5E 0.0619(15) 0.0498(14) 0.0580(14) -0.0110(11) 0.0018(11) -0.0212(12)

_geom_special_details
;
 All esds (except the esd in the dihedral angle between two l.s. planes)
 are estimated using the full covariance matrix.  The cell esds are taken
 into account individually in the estimation of esds in distances, angles
 and torsion angles; correlations between esds in cell parameters are only
 used when they are defined by crystal symmetry.  An approximate (isotropic)
 treatment of cell esds is used for estimating esds involving l.s. planes.
;
loop_
  _geom_bond_atom_site_label_1
  _geom_bond_atom_site_label_2
  _geom_bond_distance
  _geom_bond_site_symmetry_2
  _geom_bond_publ_flag
 Bi1 Bi2 3.51394(13) . ?
 Bi1 O3 2.0485(17) . ?
 Bi1 F4 2.3451(15) . ?
 Bi1 C12A 2.253(2) . ?
 Bi1 C22A 2.212(2) . ?
 Bi1 C11B 2.179(2) . ?
 Bi2 O3 2.0679(17) . ?
 Bi2 F4 2.3395(15) . ?
 Bi2 C12C 2.238(2) . ?
 Bi2 C22C 2.227(2) . ?
 Bi2 C11D 2.189(2) . ?
 S1A O2A 1.431(2) . ?
 S1A O3A 1.451(2) . ?
 S1A C11A 1.762(3) . ?
 S1A C21A 1.765(3) . ?
 C11A C12A 1.398(3) . ?
 C11A C16A 1.386(4) . ?
 C12A C13A 1.388(3) . ?
 C13A H13A 0.9500 . ?
 C13A C14A 1.394(4) . ?
 C14A H14A 0.9500 . ?
 C14A C15A 1.385(4) . ?
 C15A H15A 0.9500 . ?
 C15A C16A 1.393(4) . ?
 C16A H16A 0.9500 . ?
 C21A C22A 1.402(3) . ?
 C21A C26A 1.394(3) . ?
 C22A C23A 1.377(4) . ?
 C23A H23A 0.9500 . ?
 C23A C24A 1.403(4) . ?
 C24A H24A 0.9500 . ?
 C24A C25A 1.379(4) . ?
 C25A H25A 0.9500 . ?
 C25A C26A 1.396(4) . ?
 C26A H26A 0.9500 . ?
 C11B C12B 1.391(4) . ?
 C11B C16B 1.384(3) . ?
 C12B C13B 1.390(4) . ?
 C12B C17B 1.505(4) . ?
 C13B H13B 0.9500 . ?
 C13B C14B 1.372(5) . ?
 C14B C15B 1.369(5) . ?
 C14B F18B 1.351(3) . ?
 C15B H15B 0.9500 . ?
 C15B C16B 1.398(4) . ?
 C16B H16B 0.9500 . ?
 C17B H17A 0.9800 . ?
 C17B H17B 0.9800 . ?
 C17B H17C 0.9800 . ?
 S1C O2C 1.431(2) . ?
 S1C O3C 1.459(2) . ?
 S1C C11C 1.757(3) . ?
 S1C C21C 1.765(3) . ?
 C11C C12C 1.407(3) . ?
 C11C C16C 1.385(4) . ?
 C12C C13C 1.377(4) . ?
 C13C H13C 0.9500 . ?
 C13C C14C 1.402(4) . ?
 C14C H14C 0.9500 . ?
 C14C C15C 1.379(4) . ?
 C15C H15C 0.9500 . ?
 C15C C16C 1.389(4) . ?
 C16C H16C 0.9500 . ?
 C21C C22C 1.403(4) . ?
 C21C C26C 1.391(4) . ?
 C22C C23C 1.378(4) . ?
 C23C H23C 0.9500 . ?
 C23C C24C 1.404(4) . ?
 C24C H24C 0.9500 . ?
 C24C C25C 1.383(4) . ?
 C25C H25C 0.9500 . ?
 C25C C26C 1.381(5) . ?
 C26C H26C 0.9500 . ?
 C11D C12D 1.391(4) . ?
 C11D C16D 1.387(4) . ?
 C12D C13D 1.402(4) . ?
 C12D C17D 1.503(4) . ?
 C13D H13D 0.9500 . ?
 C13D C14D 1.374(4) . ?
 C14D C15D 1.374(4) . ?
 C14D F18D 1.359(3) . ?
 C15D H15D 0.9500 . ?
 C15D C16D 1.393(4) . ?
 C16D H16D 0.9500 . ?
 C17D H17D 0.9800 . ?
 C17D H17E 0.9800 . ?
 C17D H17F 0.9800 . ?
 B1E F2E 1.391(4) . ?
 B1E F3E 1.393(5) . ?
 B1E F4E 1.389(4) . ?
 B1E F5E 1.380(5) . ?

loop_
  _geom_angle_atom_site_label_1
  _geom_angle_atom_site_label_2
  _geom_angle_atom_site_label_3
  _geom_angle
  _geom_angle_site_symmetry_1
  _geom_angle_site_symmetry_3
  _geom_angle_publ_flag
 O3 Bi1 Bi2 31.56(5) . . ?
 O3 Bi1 F4 72.70(6) . . ?
 O3 Bi1 C12A 90.47(8) . . ?
 O3 Bi1 C22A 111.77(8) . . ?
 O3 Bi1 C11B 106.01(8) . . ?
 F4 Bi1 Bi2 41.34(4) . . ?
 C12A Bi1 Bi2 121.99(6) . . ?
 C12A Bi1 F4 161.47(7) . . ?
 C22A Bi1 Bi2 104.64(6) . . ?
 C22A Bi1 F4 84.93(7) . . ?
 C22A Bi1 C12A 94.54(9) . . ?
 C11B Bi1 Bi2 94.25(7) . . ?
 C11B Bi1 F4 82.69(8) . . ?
 C11B Bi1 C12A 110.06(9) . . ?
 C11B Bi1 C22A 134.36(9) . . ?
 O3 Bi2 Bi1 31.23(5) . . ?
 O3 Bi2 F4 72.49(6) . . ?
 O3 Bi2 C12C 88.00(8) . . ?
 O3 Bi2 C22C 119.22(8) . . ?
 O3 Bi2 C11D 102.15(8) . . ?
 F4 Bi2 Bi1 41.46(4) . . ?
 C12C Bi2 Bi1 116.94(6) . . ?
 C12C Bi2 F4 155.05(7) . . ?
 C22C Bi2 Bi1 103.40(7) . . ?
 C22C Bi2 F4 83.07(8) . . ?
 C22C Bi2 C12C 93.57(9) . . ?
 C11D Bi2 Bi1 96.59(6) . . ?
 C11D Bi2 F4 81.68(7) . . ?
 C11D Bi2 C12C 118.42(9) . . ?
 C11D Bi2 C22C 128.58(9) . . ?
 Bi1 O3 Bi2 117.22(8) . . ?
 Bi2 F4 Bi1 97.20(5) . . ?
 O2A S1A O3A 120.19(13) . . ?
 O2A S1A C11A 110.64(13) . . ?
 O2A S1A C21A 109.95(12) . . ?
 O3A S1A C11A 105.00(11) . . ?
 O3A S1A C21A 104.60(12) . . ?
 C11A S1A C21A 105.34(12) . . ?
 C12A C11A S1A 117.57(19) . . ?
 C16A C11A S1A 120.36(19) . . ?
 C16A C11A C12A 122.0(2) . . ?
 C11A C12A Bi1 117.33(17) . . ?
 C13A C12A Bi1 123.18(17) . . ?
 C13A C12A C11A 119.3(2) . . ?
 C12A C13A H13A 120.6 . . ?
 C12A C13A C14A 118.9(2) . . ?
 C14A C13A H13A 120.6 . . ?
 C13A C14A H14A 119.3 . . ?
 C15A C14A C13A 121.5(3) . . ?
 C15A C14A H14A 119.3 . . ?
 C14A C15A H15A 120.0 . . ?
 C14A C15A C16A 120.0(3) . . ?
 C16A C15A H15A 120.0 . . ?
 C11A C16A C15A 118.3(2) . . ?
 C11A C16A H16A 120.8 . . ?
 C15A C16A H16A 120.8 . . ?
 C22A C21A S1A 119.06(18) . . ?
 C26A C21A S1A 120.2(2) . . ?
 C26A C21A C22A 120.7(2) . . ?
 C21A C22A Bi1 115.94(18) . . ?
 C23A C22A Bi1 122.63(17) . . ?
 C23A C22A C21A 120.7(2) . . ?
 C22A C23A H23A 120.8 . . ?
 C22A C23A C24A 118.3(2) . . ?
 C24A C23A H23A 120.8 . . ?
 C23A C24A H24A 119.3 . . ?
 C25A C24A C23A 121.5(3) . . ?
 C25A C24A H24A 119.3 . . ?
 C24A C25A H25A 119.8 . . ?
 C24A C25A C26A 120.4(2) . . ?
 C26A C25A H25A 119.8 . . ?
 C21A C26A C25A 118.5(2) . . ?
 C21A C26A H26A 120.8 . . ?
 C25A C26A H26A 120.8 . . ?
 C12B C11B Bi1 121.58(18) . . ?
 C16B C11B Bi1 114.01(18) . . ?
 C16B C11B C12B 124.4(2) . . ?
 C11B C12B C17B 122.9(2) . . ?
 C13B C12B C11B 115.8(3) . . ?
 C13B C12B C17B 121.3(3) . . ?
 C12B C13B H13B 119.9 . . ?
 C14B C13B C12B 120.3(3) . . ?
 C14B C13B H13B 119.9 . . ?
 C15B C14B C13B 123.7(3) . . ?
 F18B C14B C13B 118.2(3) . . ?
 F18B C14B C15B 118.1(3) . . ?
 C14B C15B H15B 121.2 . . ?
 C14B C15B C16B 117.5(3) . . ?
 C16B C15B H15B 121.2 . . ?
 C11B C16B C15B 118.3(3) . . ?
 C11B C16B H16B 120.9 . . ?
 C15B C16B H16B 120.9 . . ?
 C12B C17B H17A 109.5 . . ?
 C12B C17B H17B 109.5 . . ?
 C12B C17B H17C 109.5 . . ?
 H17A C17B H17B 109.5 . . ?
 H17A C17B H17C 109.5 . . ?
 H17B C17B H17C 109.5 . . ?
 O2C S1C O3C 120.05(13) . . ?
 O2C S1C C11C 110.89(13) . . ?
 O2C S1C C21C 110.68(14) . . ?
 O3C S1C C11C 105.19(12) . . ?
 O3C S1C C21C 104.76(12) . . ?
 C11C S1C C21C 103.91(12) . . ?
 C12C C11C S1C 116.86(19) . . ?
 C16C C11C S1C 121.4(2) . . ?
 C16C C11C C12C 121.7(2) . . ?
 C11C C12C Bi2 115.81(18) . . ?
 C13C C12C Bi2 123.86(18) . . ?
 C13C C12C C11C 119.1(2) . . ?
 C12C C13C H13C 120.4 . . ?
 C12C C13C C14C 119.1(2) . . ?
 C14C C13C H13C 120.4 . . ?
 C13C C14C H14C 119.4 . . ?
 C15C C14C C13C 121.2(3) . . ?
 C15C C14C H14C 119.4 . . ?
 C14C C15C H15C 119.9 . . ?
 C14C C15C C16C 120.3(3) . . ?
 C16C C15C H15C 119.9 . . ?
 C11C C16C C15C 118.5(3) . . ?
 C11C C16C H16C 120.8 . . ?
 C15C C16C H16C 120.8 . . ?
 C22C C21C S1C 118.59(19) . . ?
 C26C C21C S1C 121.0(2) . . ?
 C26C C21C C22C 120.4(3) . . ?
 C21C C22C Bi2 115.03(19) . . ?
 C23C C22C Bi2 123.83(19) . . ?
 C23C C22C C21C 120.9(2) . . ?
 C22C C23C H23C 120.9 . . ?
 C22C C23C C24C 118.2(3) . . ?
 C24C C23C H23C 120.9 . . ?
 C23C C24C H24C 119.6 . . ?
 C25C C24C C23C 120.7(3) . . ?
 C25C C24C H24C 119.6 . . ?
 C24C C25C H25C 119.4 . . ?
 C26C C25C C24C 121.1(3) . . ?
 C26C C25C H25C 119.4 . . ?
 C21C C26C H26C 120.7 . . ?
 C25C C26C C21C 118.6(3) . . ?
 C25C C26C H26C 120.7 . . ?
 C12D C11D Bi2 121.20(18) . . ?
 C16D C11D Bi2 114.28(18) . . ?
 C16D C11D C12D 123.8(2) . . ?
 C11D C12D C13D 116.1(2) . . ?
 C11D C12D C17D 123.4(2) . . ?
 C13D C12D C17D 120.5(3) . . ?
 C12D C13D H13D 120.1 . . ?
 C14D C13D C12D 119.8(3) . . ?
 C14D C13D H13D 120.1 . . ?
 C15D C14D C13D 124.1(3) . . ?
 F18D C14D C13D 118.0(3) . . ?
 F18D C14D C15D 117.9(3) . . ?
 C14D C15D H15D 121.5 . . ?
 C14D C15D C16D 117.1(3) . . ?
 C16D C15D H15D 121.5 . . ?
 C11D C16D C15D 119.2(3) . . ?
 C11D C16D H16D 120.4 . . ?
 C15D C16D H16D 120.4 . . ?
 C12D C17D H17D 109.5 . . ?
 C12D C17D H17E 109.5 . . ?
 C12D C17D H17F 109.5 . . ?
 H17D C17D H17E 109.5 . . ?
 H17D C17D H17F 109.5 . . ?
 H17E C17D H17F 109.5 . . ?
 F2E B1E F3E 109.3(3) . . ?
 F4E B1E F2E 108.9(3) . . ?
 F4E B1E F3E 109.7(3) . . ?
 F5E B1E F2E 108.9(3) . . ?
 F5E B1E F3E 109.0(3) . . ?
 F5E B1E F4E 111.2(3) . . ?

loop_
  _geom_torsion_atom_site_label_1
  _geom_torsion_atom_site_label_2
  _geom_torsion_atom_site_label_3
  _geom_torsion_atom_site_label_4
  _geom_torsion
  _geom_torsion_site_symmetry_1
  _geom_torsion_site_symmetry_2
  _geom_torsion_site_symmetry_3
  _geom_torsion_site_symmetry_4
  _geom_torsion_publ_flag
 Bi1 C12A C13A C14A 174.61(19) . . . . ?
 Bi1 C22A C23A C24A -169.05(19) . . . . ?
 Bi1 C11B C12B C13B 179.8(2) . . . . ?
 Bi1 C11B C12B C17B 1.2(4) . . . . ?
 Bi1 C11B C16B C15B -180.0(2) . . . . ?
 Bi2 C12C C13C C14C 167.3(2) . . . . ?
 Bi2 C22C C23C C24C -171.8(2) . . . . ?
 Bi2 C11D C12D C13D 168.04(19) . . . . ?
 Bi2 C11D C12D C17D -10.4(4) . . . . ?
 Bi2 C11D C16D C15D -168.8(2) . . . . ?
 S1A C11A C12A Bi1 8.5(3) . . . . ?
 S1A C11A C12A C13A -176.88(19) . . . . ?
 S1A C11A C16A C15A 176.5(2) . . . . ?
 S1A C21A C22A Bi1 -14.6(3) . . . . ?
 S1A C21A C22A C23A 175.09(19) . . . . ?
 S1A C21A C26A C25A -175.5(2) . . . . ?
 O2A S1A C11A C12A 176.69(19) . . . . ?
 O2A S1A C11A C16A -0.6(3) . . . . ?
 O2A S1A C21A C22A -171.1(2) . . . . ?
 O2A S1A C21A C26A 5.5(3) . . . . ?
 O3A S1A C11A C12A 45.6(2) . . . . ?
 O3A S1A C11A C16A -131.7(2) . . . . ?
 O3A S1A C21A C22A -40.7(2) . . . . ?
 O3A S1A C21A C26A 135.9(2) . . . . ?
 C11A S1A C21A C22A 69.7(2) . . . . ?
 C11A S1A C21A C26A -113.7(2) . . . . ?
 C11A C12A C13A C14A 0.4(4) . . . . ?
 C12A C11A C16A C15A -0.7(4) . . . . ?
 C12A C13A C14A C15A -0.8(4) . . . . ?
 C13A C14A C15A C16A 0.5(4) . . . . ?
 C14A C15A C16A C11A 0.2(4) . . . . ?
 C16A C11A C12A Bi1 -174.2(2) . . . . ?
 C16A C11A C12A C13A 0.3(4) . . . . ?
 C21A S1A C11A C12A -64.5(2) . . . . ?
 C21A S1A C11A C16A 118.2(2) . . . . ?
 C21A C22A C23A C24A 0.6(4) . . . . ?
 C22A C21A C26A C25A 1.0(4) . . . . ?
 C22A C23A C24A C25A 0.7(4) . . . . ?
 C23A C24A C25A C26A -1.2(4) . . . . ?
 C24A C25A C26A C21A 0.3(4) . . . . ?
 C26A C21A C22A Bi1 168.8(2) . . . . ?
 C26A C21A C22A C23A -1.5(4) . . . . ?
 C11B C12B C13B C14B -0.6(5) . . . . ?
 C12B C11B C16B C15B -2.5(4) . . . . ?
 C12B C13B C14B C15B -1.4(6) . . . . ?
 C12B C13B C14B F18B 178.9(3) . . . . ?
 C13B C14B C15B C16B 1.5(5) . . . . ?
 C14B C15B C16B C11B 0.4(4) . . . . ?
 C16B C11B C12B C13B 2.5(4) . . . . ?
 C16B C11B C12B C17B -176.1(3) . . . . ?
 C17B C12B C13B C14B 178.1(3) . . . . ?
 F18B C14B C15B C16B -178.8(3) . . . . ?
 S1C C11C C12C Bi2 13.0(3) . . . . ?
 S1C C11C C12C C13C -179.1(2) . . . . ?
 S1C C11C C16C C15C 178.9(2) . . . . ?
 S1C C21C C22C Bi2 -7.2(3) . . . . ?
 S1C C21C C22C C23C 178.5(2) . . . . ?
 S1C C21C C26C C25C -179.9(2) . . . . ?
 O2C S1C C11C C12C 170.6(2) . . . . ?
 O2C S1C C11C C16C -10.7(3) . . . . ?
 O2C S1C C21C C22C -173.5(2) . . . . ?
 O2C S1C C21C C26C 5.6(3) . . . . ?
 O3C S1C C11C C12C 39.3(2) . . . . ?
 O3C S1C C11C C16C -141.9(2) . . . . ?
 O3C S1C C21C C22C -42.8(2) . . . . ?
 O3C S1C C21C C26C 136.4(2) . . . . ?
 C11C S1C C21C C22C 67.4(2) . . . . ?
 C11C S1C C21C C26C -113.5(2) . . . . ?
 C11C C12C C13C C14C 0.3(4) . . . . ?
 C12C C11C C16C C15C -2.5(4) . . . . ?
 C12C C13C C14C C15C -2.6(4) . . . . ?
 C13C C14C C15C C16C 2.4(5) . . . . ?
 C14C C15C C16C C11C 0.2(5) . . . . ?
 C16C C11C C12C Bi2 -165.8(2) . . . . ?
 C16C C11C C12C C13C 2.2(4) . . . . ?
 C21C S1C C11C C12C -70.5(2) . . . . ?
 C21C S1C C11C C16C 108.2(2) . . . . ?
 C21C C22C C23C C24C 1.9(4) . . . . ?
 C22C C21C C26C C25C -0.7(4) . . . . ?
 C22C C23C C24C C25C -1.9(4) . . . . ?
 C23C C24C C25C C26C 0.6(5) . . . . ?
 C24C C25C C26C C21C 0.8(5) . . . . ?
 C26C C21C C22C Bi2 173.6(2) . . . . ?
 C26C C21C C22C C23C -0.6(4) . . . . ?
 C11D C12D C13D C14D 0.0(4) . . . . ?
 C12D C11D C16D C15D 1.4(4) . . . . ?
 C12D C13D C14D C15D 1.6(5) . . . . ?
 C12D C13D C14D F18D -178.1(3) . . . . ?
 C13D C14D C15D C16D -1.7(4) . . . . ?
 C14D C15D C16D C11D 0.2(4) . . . . ?
 C16D C11D C12D C13D -1.5(4) . . . . ?
 C16D C11D C12D C17D -179.9(3) . . . . ?
 C17D C12D C13D C14D 178.5(3) . . . . ?
 F18D C14D C15D C16D 178.0(3) . . . . ?

_shelx_res_file
;
TITL BIKRLA in P2(1)/n
    bikrla.res
    created by SHELXL-2018/3 at 13:19:38 on 24-Mar-2022
REM P2(1)/n (#14 in standard setting)
CELL 0.71073 12.346444 13.87169 21.877543 90 90.9321 90
ZERR 4 0.000193 0.000246 0.000355 0 0.0014 0
LATT 1
SYMM 0.5-X,0.5+Y,0.5-Z
SFAC C H B Bi F O S
UNIT 152 112 4 8 28 20 8

L.S. 10
PLAN  5
SIZE 0.096 0.186 0.219
TEMP -153
CONF
BOND
LIST 4
MORE -1
BOND $H
fmap 2
acta
REM <olex2.extras>
REM <HklSrc "%.\\BIKRLA.hkl">
REM </olex2.extras>

WGHT    0.017200    5.118700
FVAR       1.41059
BI1   4    0.539537    0.422611    0.311499    11.00000    0.01125    0.01732 =
         0.01630   -0.00009    0.00153   -0.00077
BI2   4    0.420374    0.277326    0.423503    11.00000    0.01323    0.01514 =
         0.01887   -0.00009    0.00207   -0.00140
O3    6    0.472165    0.412154    0.396195    11.00000    0.01788    0.01749 =
         0.01996   -0.00022    0.00571   -0.00258
F4    5    0.507132    0.258683    0.329965    11.00000    0.01921    0.01918 =
         0.02281   -0.00279    0.00332   -0.00090
S1A   7    0.733448    0.547047    0.247062    11.00000    0.01752    0.02452 =
         0.02408    0.00622    0.00751    0.00100
O2A   6    0.820748    0.599424    0.220445    11.00000    0.02687    0.03284 =
         0.04424    0.01393    0.01796    0.00013
O3A   6    0.649537    0.504790    0.208360    11.00000    0.02662    0.03267 =
         0.02086    0.00050    0.00289    0.00493
C11A  1    0.663714    0.619861    0.299377    11.00000    0.01543    0.02053 =
         0.02065    0.00437    0.00117   -0.00089
C12A  1    0.572393    0.580595    0.326918    11.00000    0.01538    0.01745 =
         0.01854    0.00215    0.00005    0.00045
C13A  1    0.512271    0.637328    0.366099    11.00000    0.01724    0.02198 =
         0.02168    0.00002    0.00069    0.00042
AFIX  43
H13A  2    0.450174    0.611872    0.385461    11.00000   -1.20000
AFIX   0
C14A  1    0.544514    0.732305    0.376575    11.00000    0.02983    0.02112 =
         0.02534   -0.00085   -0.00045    0.00323
AFIX  43
H14A  2    0.503138    0.771720    0.402952    11.00000   -1.20000
AFIX   0
C15A  1    0.635549    0.770492    0.349380    11.00000    0.03510    0.02059 =
         0.03209    0.00171   -0.00043   -0.00535
AFIX  43
H15A  2    0.656279    0.835267    0.357438    11.00000   -1.20000
AFIX   0
C16A  1    0.696703    0.713902    0.310212    11.00000    0.02322    0.02402 =
         0.03182    0.00634    0.00062   -0.00691
AFIX  43
H16A  2    0.759447    0.739155    0.291403    11.00000   -1.20000
AFIX   0
C21A  1    0.784883    0.449586    0.290513    11.00000    0.01553    0.02065 =
         0.02413    0.00128    0.00453    0.00084
C22A  1    0.712541    0.381081    0.313379    11.00000    0.01341    0.01980 =
         0.01989   -0.00270    0.00231    0.00073
C23A  1    0.750207    0.300280    0.343514    11.00000    0.01829    0.02081 =
         0.02094   -0.00137    0.00299    0.00091
AFIX  43
H23A  2    0.701376    0.253436    0.358693    11.00000   -1.20000
AFIX   0
C24A  1    0.862478    0.288914    0.351220    11.00000    0.01920    0.02469 =
         0.02991    0.00150   -0.00043    0.00614
AFIX  43
H24A  2    0.889692    0.233183    0.371497    11.00000   -1.20000
AFIX   0
C25A  1    0.934213    0.356832    0.330020    11.00000    0.01281    0.03006 =
         0.03778   -0.00212   -0.00040    0.00429
AFIX  43
H25A  2    1.009838    0.348044    0.336511    11.00000   -1.20000
AFIX   0
C26A  1    0.896339    0.438445    0.299069    11.00000    0.01468    0.02657 =
         0.03537    0.00001    0.00574   -0.00019
AFIX  43
H26A  2    0.945391    0.485334    0.284171    11.00000   -1.20000
AFIX   0
C11B  1    0.406547    0.404470    0.245801    11.00000    0.01480    0.02039 =
         0.02098   -0.00020   -0.00165   -0.00083
C12B  1    0.418215    0.349895    0.192984    11.00000    0.02418    0.03397 =
         0.02196   -0.00621   -0.00096    0.00126
C13B  1    0.327032    0.343917    0.155033    11.00000    0.03470    0.04649 =
         0.02729   -0.01146   -0.01020    0.00179
AFIX  43
H13B  2    0.329958    0.308193    0.118049    11.00000   -1.20000
AFIX   0
C14B  1    0.232875    0.389400    0.170785    11.00000    0.02662    0.03599 =
         0.04369   -0.00277   -0.02019   -0.00016
C15B  1    0.220867    0.440647    0.223738    11.00000    0.01771    0.02641 =
         0.05087   -0.00452   -0.00919    0.00300
AFIX  43
H15B  2    0.153755    0.469910    0.233478    11.00000   -1.20000
AFIX   0
C16B  1    0.311007    0.448316    0.262937    11.00000    0.01685    0.02485 =
         0.03154   -0.00419   -0.00224    0.00007
AFIX  43
H16B  2    0.306805    0.482728    0.300368    11.00000   -1.20000
AFIX   0
C17B  1    0.521428    0.298167    0.177707    11.00000    0.02834    0.05246 =
         0.03431   -0.02202    0.00311    0.00575
AFIX 137
H17A  2    0.575995    0.345181    0.165172    11.00000   -1.50000
H17B  2    0.507422    0.252660    0.144239    11.00000   -1.50000
H17C  2    0.548087    0.262973    0.213761    11.00000   -1.50000
AFIX   0
F18B  5    0.146902    0.382915    0.131988    11.00000    0.04119    0.06535 =
         0.06801   -0.01430   -0.03645    0.00459
S1C   7    0.219793    0.174660    0.490758    11.00000    0.01994    0.01895 =
         0.03058    0.00376    0.00758   -0.00275
O2C   6    0.132741    0.126831    0.520674    11.00000    0.02932    0.02767 =
         0.04700    0.00723    0.01565   -0.00680
O3C   6    0.331017    0.141722    0.500415    11.00000    0.02510    0.02106 =
         0.02988    0.00570    0.00390    0.00230
C11C  1    0.221874    0.298039    0.508920    11.00000    0.02069    0.02038 =
         0.02240    0.00185    0.00566   -0.00212
C12C  1    0.312767    0.351011    0.490278    11.00000    0.01783    0.01916 =
         0.01952    0.00079    0.00358   -0.00017
C13C  1    0.319055    0.447708    0.504192    11.00000    0.02400    0.02070 =
         0.02273   -0.00074    0.00528   -0.00302
AFIX  43
H13C  2    0.379535    0.484834    0.491832    11.00000   -1.20000
AFIX   0
C14C  1    0.234965    0.490612    0.536850    11.00000    0.03153    0.02310 =
         0.02954   -0.00585    0.00768   -0.00080
AFIX  43
H14C  2    0.240384    0.556624    0.548053    11.00000   -1.20000
AFIX   0
C15C  1    0.144536    0.438714    0.553001    11.00000    0.02898    0.02978 =
         0.03131   -0.00425    0.01283    0.00114
AFIX  43
H15C  2    0.087243    0.469770    0.573753    11.00000   -1.20000
AFIX   0
C16C  1    0.136881    0.341274    0.539060    11.00000    0.02317    0.02932 =
         0.02802    0.00191    0.00960   -0.00090
AFIX  43
H16C  2    0.074773    0.305096    0.549946    11.00000   -1.20000
AFIX   0
C21C  1    0.199832    0.172737    0.410709    11.00000    0.01738    0.01803 =
         0.03172   -0.00286    0.00206   -0.00104
C22C  1    0.282682    0.207603    0.373538    11.00000    0.01576    0.01580 =
         0.02893   -0.00402   -0.00097   -0.00053
C23C  1    0.272129    0.205670    0.310748    11.00000    0.02413    0.02096 =
         0.02693   -0.00325   -0.00332   -0.00404
AFIX  43
H23C  2    0.329096    0.227443    0.285547    11.00000   -1.20000
AFIX   0
C24C  1    0.174914    0.170654    0.285021    11.00000    0.02874    0.02895 =
         0.03527   -0.01074   -0.00712   -0.00024
AFIX  43
H24C  2    0.165015    0.170511    0.241867    11.00000   -1.20000
AFIX   0
C25C  1    0.093426    0.136375    0.321794    11.00000    0.01921    0.02947 =
         0.04783   -0.01688   -0.00593   -0.00133
AFIX  43
H25C  2    0.028526    0.112440    0.303473    11.00000   -1.20000
AFIX   0
C26C  1    0.104761    0.136337    0.384677    11.00000    0.01600    0.02420 =
         0.04801   -0.00837    0.00513   -0.00396
AFIX  43
H26C  2    0.048802    0.111960    0.409653    11.00000   -1.20000
AFIX   0
C11D  1    0.570769    0.211671    0.457734    11.00000    0.01660    0.01848 =
         0.02005    0.00246    0.00106   -0.00066
C12D  1    0.601103    0.119414    0.439967    11.00000    0.02298    0.01698 =
         0.02663    0.00203    0.00235   -0.00072
C13D  1    0.707580    0.092115    0.454922    11.00000    0.02845    0.02200 =
         0.03626    0.00696    0.00153    0.00779
AFIX  43
H13D  2    0.733210    0.029967    0.444039    11.00000   -1.20000
AFIX   0
C14D  1    0.774768    0.155540    0.485375    11.00000    0.02161    0.03711 =
         0.03310    0.01071   -0.00463    0.00591
C15D  1    0.743833    0.245797    0.504162    11.00000    0.02180    0.03184 =
         0.02357    0.00362   -0.00518   -0.00185
AFIX  43
H15D  2    0.792229    0.286864    0.526097    11.00000   -1.20000
AFIX   0
C16D  1    0.638384    0.274451    0.489636    11.00000    0.02113    0.02295 =
         0.02122   -0.00037   -0.00006   -0.00012
AFIX  43
H16D  2    0.613080    0.336277    0.501445    11.00000   -1.20000
AFIX   0
C17D  1    0.527358    0.051933    0.405299    11.00000    0.02938    0.01893 =
         0.04465   -0.00762    0.00321   -0.00201
AFIX 137
H17D  2    0.459024    0.045211    0.427069    11.00000   -1.50000
H17E  2    0.562129   -0.011307    0.401902    11.00000   -1.50000
H17F  2    0.512827    0.077885    0.364318    11.00000   -1.50000
AFIX   0
F18D  5    0.878348    0.127479    0.497485    11.00000    0.02593    0.05178 =
         0.06237    0.00750   -0.01216    0.01310

B1E   3    0.152102    0.570419    0.372357    11.00000    0.02241    0.04579 =
         0.03863   -0.01199    0.00409   -0.00647
F2E   5    0.260353    0.597298    0.378017    11.00000    0.01932    0.05619 =
         0.06939   -0.02495    0.00871   -0.00696
F3E   5    0.114200    0.592851    0.313748    11.00000    0.05177    0.07312 =
         0.03989   -0.00942    0.00028    0.00737
F4E   5    0.092621    0.620671    0.415245    11.00000    0.02248    0.07322 =
         0.04309   -0.02228    0.00809   -0.00329
F5E   5    0.143991    0.472181    0.381168    11.00000    0.06189    0.04979 =
         0.05797   -0.01105    0.00177   -0.02120
HKLF 4


REM  BIKRLA in P2(1)/n
REM wR2 = 0.0519, GooF = S = 1.092, Restrained GooF = 1.092 for all data
REM R1 = 0.0242 for 13417 Fo > 4sig(Fo) and 0.0377 for all 16093 data
REM 498 parameters refined using 0 restraints

END

WGHT      0.0172      5.1191

REM Highest difference peak  2.175,  deepest hole -1.311,  1-sigma level  0.149
Q1    1   0.5162  0.4441  0.2846  11.00000  0.05    2.18
Q2    1   0.3007  0.1331  0.5355  11.00000  0.05    1.67
Q3    1   0.6597  0.5629  0.2005  11.00000  0.05    1.50
Q4    1   0.8419  0.7776  0.2998  11.00000  0.05    1.46
Q5    1   0.3973  0.3110  0.4041  11.00000  0.05    1.35
;
_shelx_res_checksum                8402
_shelx_hkl_file
;
   0   0  -3 84.3589 68.9990   7
   0   0   3 51.5976 50.7913   6
   0   0   3 40.6949 56.4152  11
   0   0  -3-3.02165 47.7408  11
   0   0  -3 234.291 78.4217  12
   0   0   3 53.4445 73.1410  12
   0   0   4 1914.49 162.691   6
   0   0  -4 1908.62 180.382   7
   0   0   4 1668.84 201.677  12
   0   0  -4 1819.20 187.667  12
   0   0   4 2779.08 191.410  11
   0   0  -4 2446.04 189.220  11
   0   0   5 42.2569 80.6468   6
   0   0  -5 19.3251 120.693   7
   0   0   5 93.8259 125.892  12
   0   0  -5 54.1113 135.967  12
   0   0   5 179.736 106.485  11
   0   0  -5 94.1408 85.1536  11
   0   0   6 66705.3 1288.95   6
   0   0  -6 69475.5 1381.54   7
   0   0   6 70444.9 1384.58   7
   0   0  -6 74069.9 1252.25  11
   0   0  -6 66109.1 1377.13  12
   0   0   6 71847.9 1501.21  12
   0   0   6 68156.7 1204.91  11
   0   0   7 86.2104 121.443   7
   0   0   7 261.073 167.678   6
   0   0  -7-19.0301 199.478   7
   0   0   7 399.671 171.464  11
   0   0   7-0.93409 140.974  12
   0   0  -7 60.4267 213.642  12
   0   0  -7 67.9426 101.716  11
   0   0  -8 208738. 3220.46   7
   0   0   8 205563. 3058.47   6
   0   0   8 217704. 3233.49   7
   0   0  -8 221960. 2997.43  11
   0   0   8 205984. 2923.45  11
   0   0  -8 204180. 3196.79  12
   0   0   8 225630. 3429.55  12
   0   0   9 293.967 241.586   6
   0   0  -9 850.188 357.148   7
   0   0   9 421.481 189.310   7
   0   0  -9 489.598 285.460  12
   0   0   9 154.817 175.987  12
   0   0  -9 233.769 140.205  11
   0   0   9 297.920 205.253  11
   0   0 -10 222524. 2627.39   8
   0   0  10 218307. 3369.17   6
   0   0 -10 216873. 3565.40   7
   0   0  10 229360. 3773.50  12
   0   0 -10 213342. 3511.14  12
   0   0 -10 230083. 3276.93  11
   0   0  10 210222. 3176.20  11
   0   0 -11 369.215 101.519   8
   0   0 -11 246.933 410.533   7
   0   0  11 440.146 309.131   6
   0   0  11 477.253 215.388  11
   0   0 -11 114.174 346.002  12
   0   0 -12 102100. 1447.73   8
   0   0 -12 99867.8 2342.21   7
   0   0  12 97700.9 1977.80  11
   0   0 -12 101395. 2266.41  12
   0   0 -13 47.6225 87.5446   8
   0   0 -13 457.622 346.489  12
   0   0  13 81.9970 232.874  11
   0   0 -14 4787.14 248.776   8
   0   0 -14 4111.80 505.214  12
   0   0  14 4869.14 480.530  11
   0   0  15 926.514 449.860   6
   0   0 -15-493.749 508.691   7
   0   0  15-177.612 339.933  11
   0   0 -15 589.027 386.306  12
   0   0 -15 80.4825 104.907   8
   0   0 -15 194.407 194.161   3
   0   0 -16 183368. 2348.56   8
   0   0  16 183754. 3540.24   6
   0   0 -16 190374. 3871.21   7
   0   0  16 184222. 3283.35  11
   0   0 -16 177879. 3605.87  12
   0   0 -16 185112. 2843.16   3
   0   0 -17 589.159 127.589   8
   0   0  17 1282.06 545.982   6
   0   0  17 1650.59 491.731  11
   0   0 -17 866.935 550.990  12
   0   0 -17 503.968 95.8868   8
   0   0 -17 1204.49 277.221   3
   0   0 -18 101250. 1434.00   8
   0   0 -18 105370. 2924.33   7
   0   0  18 103327. 2648.14   6
   0   0  18 100336. 2408.41  11
   0   0 -18 98954.6 2684.91  12
   0   0 -18 97810.3 1333.57   8
   0   0 -18 101494. 2010.92   3
   0   0  19 1542.78 527.310   6
   0   0  19 191.164 411.670  11
   0   0 -19 1300.22 568.257  12
   0   0 -19 620.784 253.446   3
   0   0  20 11303.5 935.758   6
   0   0 -20 11854.3 992.314  12
   0   0  20 10525.0 830.314  11
   0   0 -20 11959.9 669.754   3
   0   0  21-446.922 475.851   6
   0   0 -21-25.5626 411.058  12
   0   0  21-562.570 478.551  11
   0   0 -21 185.683 228.480   3
   0   0 -22 5030.30 893.747   7
   0   0  22 4202.66 717.732   6
   0   0 -22 3289.17 611.153  12
   0   0  22 2436.24 476.938  11
   0   0 -22 4238.50 442.407   3
   0   0 -23 777.513 650.287   7
   0   0  23-486.099 561.184   6
   0   0 -23 421.567 502.276  12
   0   0  23-585.270 574.864   9
   0   0 -23 89.5624 224.664   3
   0   0 -24 998.219 693.012   7
   0   0  24 349.411 549.226   6
   0   0 -24 895.125 567.417  12
   0   0  24 229.496 534.681   9
   0   0 -24 411.828 270.822   3
   0   0  25 1259.82 656.550   6
   0   0 -25 1652.47 771.031   7
   0   0 -25 219.638 507.678  12
   0   0  25 1336.65 659.193   9
   0   0 -25 444.310 273.336   3
   0   0  26 69318.1 2546.40   9
   0   0 -26 61933.6 2475.78  12
   0   0  26 65337.7 2622.75   6
   0   0 -26 66734.9 2812.84   7
   0   0  27 2034.69 734.399   9
   0   0 -27 412.581 490.525  12
   0   0 -27 1323.82 769.186   7
   0   0  27 803.376 611.819   6
   0   0  28 5992.97 923.353   9
   0   0 -28 5260.80 878.794  12
   0   0  28 5723.47 960.166   6
   0   0 -28 5735.08 1040.04   7
   0   0  29 492.450 593.410   9
   0   0 -29 377.861 541.525  12
   0   0 -29 613.237 667.419   7
   0   0  29-218.690 632.630   6
   0   0 -30 12144.3 1193.99  12
   0   0  30 14225.5 1299.06   9
   0   0 -30 12873.7 1427.95   7
   0   0  30 12770.2 1362.77   6
   0   0  31 524.985 533.248   9
   0   0 -31 233.374 484.621  12
   0   0 -31-237.383 633.981   7
   0   0  31 74.1276 572.484   6
   0   0  32 455.785 571.550   9
   0   0 -32 472.185 536.191  12
   0   0  32 345.107 590.866   6
   0   0 -32 846.561 728.604   7
   0   0  33 424.552 634.669   9
   0   0 -33 1607.12 839.773   7
   0   0  33-94.5855 611.242   6
   0   0 -33 429.705 500.601  12
   0   0  34 20950.1 1802.68   6
   0   0 -34 23721.8 2051.99   7
   0   0 -34 21004.9 1683.20  12
   0   0  35-648.799 596.067   6
   0   0 -35 320.161 467.482  12
   0   1   3 218970. 2442.17   3
   0  -1  -3 219454. 2437.59   3
   0   1   3 220617. 2679.78  13
   0  -1   3 226537. 2625.37  12
   0  -1  -3 217427. 2836.76  12
   0   1  -3 224607. 2588.41  12
   0  -1  -3 215727. 2670.93   6
   0   1  -3 215412. 2807.56   7
   0   1   3 217047. 2576.66  11
   0  -1  -3 222182. 2600.93  11
   0  -1  -3 217046. 2428.28   8
   0  -1   3 215604. 2691.73   9
   0   1   3 217488. 2414.35   8
   0  -1   3 227421. 2599.74   8
   0   1  -3 223081. 2602.87   8
   0  -1  -4 50634.6 737.843   3
   0   1   4 50448.6 736.570   3
   0   1   4 52359.7 990.461  13
   0  -1   4 53493.8 961.352  12
   0   1  -4 52526.9 957.154  11
   0  -1  -4 51452.1 1086.16  12
   0   1  -4 52421.0 914.756  12
   0  -1  -4 52369.2 957.983   6
   0   1  -4 52520.2 1071.91   7
   0  -1  -4 52271.1 892.763  11
   0   1   4 49277.7 865.400  11
   0  -1  -4 50912.5 700.864   8
   0  -1   4 50572.9 951.523   9
   0  -1   4 50866.3 832.565   8
   0   1  -4 52730.7 850.503   8
   0  -1  -5 34877.4 616.441   3
   0   1   5 38603.8 899.689  13
   0   1   5 35976.2 755.598  11
   0  -1  -5 37357.7 973.973  12
   0   1  -5 38162.0 832.098  11
   0  -1   5 38673.2 885.605  12
   0   1  -5 38615.2 821.039  12
   0   1   5 39094.4 1019.51  12
   0  -1  -5 35721.3 816.237   7
   0   1   5 36713.4 844.721   6
   0   1  -5 35429.5 930.307   7
   0  -1  -5 39270.7 856.239   6
   0  -1  -5 38762.7 778.774  11
   0  -1   5 36383.3 831.677   9
   0  -1  -5 37744.5 563.153   8
   0   1  -5 36714.7 696.741   8
   0  -1  -6 99819.6 1367.33   3
   0   1   6 106584. 1825.90  13
   0  -1   6 105323. 1818.12  12
   0  -1   6 100006. 1627.16  11
   0  -1  -6 102273. 1887.39  12
   0   1  -6 106457. 1681.59  11
   0   1   6 101046. 1580.43  11
   0   1  -6 99140.5 1676.48  12
   0   1   6 109264. 1991.26  12
   0  -1  -6 101474. 1702.77   7
   0   1  -6 98467.7 1854.86   7
   0   1   6 101502. 1708.91   6
   0  -1  -6 105862. 1719.59   6
   0  -1  -6 107941. 1619.67  11
   0  -1  -6 100491. 1266.65   8
   0   1  -6 101260. 1445.04   8
   0  -1  -7 40091.9 751.649   3
   0   1   7 44906.2 1146.93  13
   0  -1   7 41989.7 979.285  11
   0   1   7 45462.6 1255.53  12
   0  -1   7 36286.5 1056.51  12
   0   1  -7 45564.9 1012.76  11
   0  -1  -7 42549.2 1180.49  12
   0   1   7 40982.9 928.379  11
   0   1  -7 43222.0 1047.06  12
   0   1  -7 43027.1 1175.08   7
   0  -1  -7 41867.9 1046.93   7
   0  -1  -7 43543.6 1034.51   6
   0   1   7 42970.7 1044.34   6
   0  -1  -7 44297.5 961.224  11
   0  -1  -7 41806.4 650.147   8
   0   1  -7 42963.3 801.153   8
   0  -1  -8 63676.2 1075.53   3
   0   1   8 71749.7 1586.03  13
   0  -1   8 69645.6 1564.53  12
   0  -1   8 66505.0 1341.81  11
   0   1   8 64832.1 1294.29  11
   0   1  -8 65454.3 1420.76  12
   0   1  -8 69350.1 1379.90  11
   0  -1  -8 65154.5 1587.08  12
   0  -1  -8 64461.2 1445.96   7
   0   1   8 65961.6 1428.13   6
   0   1  -8 65082.7 1562.57   7
   0  -1  -8 69559.9 1344.82  11
   0  -1  -8 66909.8 931.416   8
   0   1  -8 64945.1 1097.06   8
   0  -1  -9 31502.6 701.436   3
   0   1   9 31743.3 1068.75  13
   0  -1   9 30221.0 1047.03  12
   0   1   9 28748.2 849.322  11
   0   1  -9 28700.1 955.528  12
   0   1  -9 30229.2 902.169  11
   0  -1   9 30763.6 907.325  11
   0  -1  -9 31286.8 1102.47  12
   0   1   9 32340.6 1005.15   6
   0  -1   9 29943.3 941.535   6
   0   1  -9 29394.1 1092.08   7
   0  -1  -9 29277.2 986.358   7
   0  -1  -9 32175.2 889.218  11
   0  -1  -9 31438.6 555.891   8
   0   1  -9 29908.6 690.437   8
   0   1 -10 179587. 2378.21   8
   0   1 -10 181953. 2859.00  11
   0  -1  10 188671. 3201.16  12
   0   1  10 174683. 2725.52  11
   0   1 -10 179621. 2960.92  12
   0  -1  10 175986. 2788.32  11
   0  -1 -10 176914. 3158.23  12
   0  -1 -10 177407. 3036.35   7
   0  -1  10 176702. 2905.55   6
   0   1 -10 176308. 3179.80   7
   0   1  10 178391. 2960.22   6
   0  -1 -10 191679. 2817.76  11
   0  -1 -10 179247. 2146.43   8
   0  -1 -10 176440. 2397.50   3
   0  -1 -11 90861.7 2160.31  12
   0  -1  11 97385.2 2216.27  12
   0   1 -11 96204.3 2041.93  12
   0   1  11 88945.7 1797.43  11
   0  -1  11 97108.0 1902.51  11
   0   1 -11 96438.6 1503.57   8
   0  -1  11 96931.1 1994.56   6
   0   1  11 92078.6 2008.19   6
   0   1 -11 98016.6 2256.53   7
   0  -1 -11 91192.3 2070.71   7
   0  -1 -11 90468.7 1260.20   8
   0  -1 -11 93863.0 1525.06   3
   0  -1 -12 184.074 352.432  12
   0   1 -12 304.659 300.617  12
   0   1  12-309.507 255.560  11
   0  -1  12 1214.49 355.109  11
   0   1 -12 45.4249 122.842   8
   0  -1  12 93.1006 251.214   6
   0   1 -12 1348.80 425.772   7
   0  -1 -12 1.40625 324.883   7
   0  -1 -12 520.006 96.4269   8
   0  -1 -12 1015.51 204.329   3
   0  -1  13 92495.0 1996.68  11
   0   1 -13 88630.2 2122.08  12
   0   1  13 91096.6 1936.97  11
   0  -1 -13 92203.9 2308.19  12
   0   1 -13 91967.7 1525.35   8
   0  -1 -13 92586.9 2251.71   7
   0   1 -13 97120.3 2430.08   7
   0  -1 -13 91387.6 1278.62   8
   0  -1 -13 92750.6 1624.52   3
   0   1  14 6474.76 520.639  11
   0   1 -14 8192.60 671.110  12
   0  -1  14 8097.83 614.391  11
   0  -1 -14 6123.32 630.358  12
   0   1 -14 8847.74 406.094   8
   0   1  14 7808.69 655.271   6
   0   1 -14 9725.05 871.017   7
   0  -1 -14 6586.04 625.774   7
   0  -1 -14 7058.35 265.349   8
   0  -1 -14 7445.54 426.591   3
   0   1 -15 21025.2 1052.55  12
   0   1  15 19430.9 909.196  11
   0  -1 -15 19544.3 1112.01  12
   0  -1  15 19651.5 932.245  11
   0  -1 -15 20650.8 480.196   8
   0   1 -15 21332.1 644.136   8
   0  -1 -15 19773.2 1102.32   7
   0   1 -15 21153.8 1188.62   7
   0  -1  15 19969.4 1011.14   6
   0   1  15 19532.4 1033.22   6
   0  -1 -15 19589.3 462.114   8
   0  -1 -15 20444.4 717.805   3
   0  -1 -16 57147.5 1930.51  12
   0   1 -16 54899.6 1775.14  12
   0   1  16 55544.6 1624.25  11
   0  -1  16 53701.9 1640.16  11
   0  -1 -16 59692.7 930.998   8
   0   1 -16 55392.6 1151.31   8
   0   1 -16 60084.0 2046.81   7
   0   1  16 57955.2 1849.05   6
   0  -1 -16 56970.9 1950.63   7
   0  -1  16 57548.3 1796.24   6
   0  -1 -16 57885.5 902.060   8
   0  -1 -16 56120.6 1308.11   3
   0   1  17 2543.99 480.580  11
   0   1 -17 2446.43 514.157  12
   0  -1 -17 2762.06 623.326  12
   0  -1 -17 2713.16 162.670   8
   0   1 -17 2618.83 231.713   8
   0  -1  17 2484.76 478.423   6
   0  -1 -17 1745.51 523.508   7
   0   1  17 3215.11 605.088   6
   0  -1 -17 2928.26 160.309   8
   0  -1 -17 2971.82 335.940   3
   0   1  18 46646.7 1576.65  11
   0  -1 -18 46662.0 1857.91  12
   0   1 -18 50498.3 1811.62  12
   0   1 -18 48964.4 1022.05   8
   0  -1  18 51539.5 1806.55   6
   0  -1 -18 46593.3 1875.62   7
   0   1 -18 56091.2 2116.06   7
   0   1  18 49225.7 1818.96   6
   0  -1  18 54101.9 1810.21   9
   0  -1 -18 50814.9 1281.14   3
   0   1 -19 51032.4 2080.64   7
   0  -1  19 51422.9 1856.29   6
   0   1  19 47540.4 1837.29   6
   0  -1 -19 46517.0 1923.67   7
   0  -1 -19 47960.1 1294.14   3
   0  -1  19 51621.2 1799.17   9
   0   1 -19 49348.9 965.813   8
   0  -1 -19 43385.0 1842.79  12
   0   1  19 48686.0 1654.77  11
   0   1 -19 49716.4 1823.72  12
   0   1  20 7101.89 811.144   6
   0  -1 -20 8242.20 959.176   7
   0  -1  20 7115.25 776.104   6
   0   1 -20 7084.77 870.615   7
   0  -1 -20 6492.93 492.897   3
   0   1 -20 7068.06 548.704   3
   0  -1  20 5966.50 722.364   9
   0   1 -20 6411.76 274.543   8
   0   1 -20 6254.37 250.673   8
   0   1  20 4709.88 618.796  11
   0   1 -20 6916.44 756.830  12
   0  -1 -20 7666.74 886.672  12
   0   1  21 20531.5 1302.16   6
   0   1 -21 19442.1 1369.12   7
   0  -1 -21 21852.8 1454.44   7
   0  -1  21 20159.2 1253.30   6
   0   1 -21 19741.2 918.055   3
   0  -1 -21 20773.4 865.431   3
   0  -1  21 19120.8 1171.67   9
   0   1 -21 19287.2 1206.84  12
   0   1  21 18986.1 1106.49  11
   0  -1 -21 21664.0 1387.20  12
   0  -1  22 4776.51 753.954   6
   0   1 -22 5483.81 870.085   7
   0   1  22 5053.23 777.243   6
   0  -1 -22 5747.05 902.421   7
   0   1 -22 4434.60 476.304   3
   0  -1 -22 5348.90 464.778   3
   0  -1  22 3832.56 680.073   9
   0   1  22 2805.04 537.222  11
   0   1 -22 4790.91 702.769  12
   0  -1 -22 4555.02 772.108  12
   0   1 -23 5690.55 910.951   7
   0  -1  23 5527.02 787.862   6
   0  -1 -23 7850.21 1035.42   7
   0   1  23 4923.39 784.343   6
   0   1 -23 5666.10 532.548   3
   0  -1 -23 6225.25 509.498   3
   0  -1  23 3451.94 710.437   9
   0   1 -23 5057.99 734.847  12
   0   1  23 3341.90 604.769  11
   0  -1 -23 5324.19 805.690  12
   0   1  24 13459.5 1199.86   6
   0  -1  24 14339.7 1198.82   6
   0  -1 -24 15000.0 1340.78   7
   0   1 -24 15354.1 1364.49   7
   0  -1 -24 15002.4 786.592   3
   0   1 -24 14148.6 814.977   3
   0  -1  24 12632.4 1128.22   9
   0   1  24 12210.7 993.408  11
   0   1 -24 12791.6 1087.06  12
   0  -1 -24 12404.1 1131.43  12
   0  -1 -25-566.044 620.522  12
   0   1 -25-318.772 515.144  12
   0   1  25-685.822 581.705  11
   0   1 -25 157.920 260.687   3
   0  -1  25 857.069 590.437   6
   0   1  25 98.0204 517.154   6
   0  -1 -25 302.014 572.162   7
   0   1 -25 809.021 735.400   7
   0  -1  25 421.755 596.115   9
   0  -1 -25 90.5012 217.888   3
   0   1  26 607.824 604.328   6
   0  -1  26 2156.95 723.296   6
   0   1 -26 2243.66 856.267   7
   0  -1 -26 1382.28 657.591   7
   0   1 -26 1222.58 582.794  12
   0  -1 -26-5.20875 585.897  12
   0   1  26 2639.63 783.263   9
   0  -1  26 2086.11 666.310   9
   0   1 -26 1527.61 376.871   3
   0   1 -27 18746.2 1377.88  12
   0  -1 -27 17442.0 1419.68  12
   0  -1  27 18803.8 1401.83   9
   0   1  27 22942.0 1532.99   9
   0   1 -27 20215.2 1671.27   7
   0   1  27 18916.5 1497.16   6
   0  -1 -27 17334.4 1520.46   7
   0  -1  27 17899.6 1441.27   6
   0   1 -28 25878.8 1629.52  12
   0  -1 -28 26571.5 1750.13  12
   0   1  28 31711.0 1813.59   9
   0  -1  28 29331.7 1754.79   9
   0   1 -28 30952.2 2051.50   7
   0   1  28 27242.8 1829.65   6
   0  -1  28 28031.8 1824.06   6
   0  -1 -28 29408.5 1965.44   7
   0  -1  29 11815.8 1207.41   9
   0   1  29 11613.5 1221.61   9
   0   1 -29 8730.14 1031.20  12
   0  -1 -29 8358.03 1061.26  12
   0   1 -29 10217.1 1335.91   7
   0  -1  29 9986.21 1169.51   6
   0  -1 -29 10146.2 1285.88   7
   0   1  29 8849.76 1167.24   6
   0   1  30 5912.80 929.859   9
   0  -1  30 5044.56 890.716   9
   0   1 -30 4636.10 802.570  12
   0  -1 -30 5360.30 916.538  12
   0  -1  30 3982.58 823.741   6
   0   1  30 5655.00 1010.45   6
   0   1 -30 4989.06 1019.12   7
   0  -1 -30 5073.38 1014.20   7
   0  -1  31 1165.71 574.285   9
   0   1  31 1755.62 673.760   9
   0   1 -31 2573.54 674.776  12
   0  -1 -31 2083.34 704.034  12
   0   1  31 1859.90 756.298   6
   0   1 -31 609.629 685.426   7
   0  -1  31 2018.59 724.058   6
   0  -1 -31 3193.47 858.272   7
   0   1  32 2494.00 771.059   9
   0  -1  32 2955.37 810.612   9
   0   1 -32 1705.60 623.615  12
   0  -1 -32 707.612 575.226  12
   0   1  32 2738.05 857.904   6
   0  -1  32 1496.77 682.784   6
   0   1 -32 1072.29 714.246   7
   0  -1 -32 2163.68 795.360   7
   0  -1  33 719.423 575.293   9
   0   1  33-206.383 614.312   9
   0  -1 -33-42.6872 619.541   7
   0  -1  33-572.084 610.186   6
   0   1 -33 25.3660 586.887   7
   0   1  33-358.040 610.183   6
   0  -1 -33-175.673 491.337  12
   0   1 -33-781.242 514.547  12
   0  -1 -34 7.54230 645.906   7
   0   1  34-72.6680 602.525   6
   0  -1  34-929.630 631.567   6
   0   1 -34 389.943 623.364   7
   0   1 -34 1.57962 459.317  12
   0  -1 -34-318.742 506.284  12
   0  -1  35 1481.87 645.918   6
   0  -1 -35 3086.35 838.212  12
   0  -2   0 50323.9 811.461  10
   0   2   0 47102.1 898.867   8
   0  -2   0 49495.9 731.135   7
   0  -2   1 95040.4 1367.10  10
   0  -2  -1 93891.9 1295.73  10
   0  -2  -1 92509.0 1307.48   6
   0   2   1 93104.0 1373.66   8
   0  -2  -1 91128.3 1400.28   8
   0  -2   1 95131.8 1348.43   9
   0   2  -1 94482.2 1480.81   8
   0  -2   1 95330.3 1351.38   7
   0   2  -1 95000.7 1327.59   7
   0   2   2 357252. 3902.31  13
   0  -2  -2 359225. 3924.42  13
   0  -2  -2 356705. 4105.94   6
   0  -2  -2 356327. 4046.53  10
   0   2   2 351149. 4051.43   8
   0  -2   2 357679. 4230.02   9
   0  -2  -2 359205. 4093.32   8
   0   2  -2 359872. 4263.19   7
   0   2  -2 358746. 4291.96   8
   0  -2   2 349725. 4265.57   8
   0  -2   2 354363. 4267.97   7
   0   2   3 29155.4 553.974   3
   0  -2  -3 28596.7 612.791  13
   0   2   3 28141.0 597.042  13
   0  -2  -3 30167.9 792.109  12
   0  -2   3 29056.2 788.504   7
   0  -2  -3 30044.4 681.214   6
   0  -2  -3 30536.1 635.876  10
   0  -2  -3 29628.3 610.660   8
   0  -2   3 29444.9 750.951   9
   0   2   3 29242.0 583.686   8
   0   2  -3 29663.4 788.820   7
   0  -2   3 26661.3 707.782   8
   0   2  -3 28507.8 728.148   8
   0  -2  -4 49511.9 803.235   3
   0   2   4 47506.8 805.721   3
   0   2   4 51693.9 951.642  13
   0  -2  -4 48787.9 966.915  13
   0   2  -4 51219.6 855.543  12
   0  -2   4 53942.2 878.963  12
   0  -2  -4 50308.0 1163.17  12
   0  -2   4 53140.1 1184.63   7
   0  -2  -4 52572.5 1018.56   6
   0   2  -4 51433.0 1153.48   7
   0   2   4 50017.1 925.610  11
   0  -2  -4 50107.8 934.583  10
   0  -2  -4 50805.4 860.318   8
   0   2   4 49602.2 811.417   8
   0  -2   4 51636.7 1074.24   9
   0  -2   4 52245.4 1031.54   8
   0   2  -4 49796.8 1042.78   8
   0   2   5 50809.9 811.582   3
   0  -2  -5 48215.4 801.163   3
   0   2   5 51070.0 1027.69  13
   0  -2  -5 47512.3 1209.41  12
   0   2  -5 49426.6 914.836  12
   0  -2   5 49338.9 963.963  12
   0  -2  -5 49459.6 1053.79   6
   0  -2   5 54213.5 1260.50   7
   0   2  -5 50950.5 1207.42   7
   0  -2  -5 48209.0 971.627  10
   0   2   5 47610.1 954.064  11
   0  -2   5 50713.6 1102.95   9
   0  -2  -5 48570.1 832.231   8
   0   2   5 48138.3 786.686   8
   0   2  -5 49655.2 1042.44   8
   0  -2   5 51711.9 1014.78   8
   0   2   6 21220.9 486.457   3
   0  -2  -6 20844.6 480.267   3
   0   2   6 21689.7 690.234  13
   0   2  -6 20273.1 599.077  12
   0  -2   6 22075.5 656.773  12
   0  -2  -6 19557.3 795.713  12
   0  -2   6 23232.7 825.944   7
   0  -2  -6 21654.3 692.130   6
   0   2  -6 22332.0 818.403   7
   0   2   6 22028.5 640.519  10
   0  -2  -6 21805.1 625.967  11
   0   2   6 21085.2 621.464  11
   0   2   6 19978.3 453.358   8
   0  -2   6 19820.1 695.601   9
   0  -2  -6 21116.2 496.578   8
   0   2  -6 21750.0 644.679   8
   0  -2   6 21210.3 617.984   8
   0   2   7 75333.6 1138.88   3
   0  -2  -7 65418.2 1100.49   3
   0   2   7 77348.7 1534.66  13
   0   2  -7 68700.4 1350.10  12
   0   2  -7 76163.7 1506.94  11
   0  -2  -7 71659.1 1691.82  12
   0  -2   7 76892.4 1484.23  12
   0  -2  -7 73402.0 1420.61   7
   0  -2  -7 76530.9 1509.33   6
   0   2  -7 72193.1 1662.62   7
   0   2   7 72988.0 1363.56  11
   0   2   7 77331.4 1420.69  10
   0  -2  -7 78647.7 1401.97  11
   0  -2   7 71216.1 1497.34   9
   0  -2  -7 72811.6 1107.87   8
   0  -2   7 73609.0 1293.19   8
   0   2  -7 70530.5 1341.34   8
   0  -2  -8 2078.12 170.454   3
   0   2   8 2345.59 275.050  13
   0  -2  -8 2657.60 388.633  12
   0  -2   8 2017.16 263.540  12
   0   2  -8 2370.14 282.007  12
   0   2  -8 2304.81 261.513  11
   0   2   8 2336.58 251.616  11
   0   2   8 2822.47 367.777   6
   0   2  -8 3656.34 474.852   7
   0  -2  -8 2356.02 300.034   7
   0  -2  -8 2070.73 247.455   6
   0  -2  -8 2547.96 239.700  11
   0   2   8 2053.25 228.137  10
   0  -2   8 2499.39 334.604   9
   0  -2  -8 2414.11 172.486   8
   0   2  -8 2959.72 272.195   8
   0  -2  -9 118219. 1737.57   3
   0   2   9 124184. 2331.01  13
   0   2  -9 120721. 2121.44  12
   0  -2   9 124544. 2306.44  12
   0   2  -9 124842. 2228.25  11
   0  -2  -9 121442. 2506.77  12
   0   2   9 123299. 2065.84  11
   0  -2  -9 127412. 2266.08   6
   0   2  -9 122059. 2469.04   7
   0   2   9 121289. 2264.34   6
   0  -2  -9 122117. 2201.85   7
   0   2   9 127363. 2169.59  10
   0  -2  -9 126211. 2107.95  11
   0  -2   9 124721. 2251.46   9
   0  -2  -9 122309. 1655.55   8
   0   2  -9 121744. 1965.33   8
   0  -2 -10 7144.42 334.300   3
   0   2  10 7359.69 527.375  13
   0   2 -10 9642.92 555.106  12
   0   2  10 6788.01 456.609  11
   0  -2 -10 7401.15 618.183  12
   0   2 -10 7963.70 493.471  11
   0  -2  10 8268.78 563.291  12
   0   2 -10 9047.45 708.646   7
   0  -2 -10 7870.65 557.155   7
   0   2  10 7518.11 602.832   6
   0  -2 -10 7188.55 439.627  11
   0  -2 -10 7409.72 292.296   8
   0  -2  10 9466.80 632.840   9
   0   2 -10 9793.80 462.323   8
   0   2  11 289.037 216.715  11
   0  -2  11 648.957 228.424  12
   0  -2 -11 882.589 412.894  12
   0   2 -11 1295.49 315.086  12
   0   2 -11 892.058 220.286   8
   0  -2 -11 789.120 322.792   7
   0  -2 -11 863.216 125.917   8
   0  -2  11 1342.97 334.514   9
   0   2  11 844.852 92.9346   1
   0  -2 -11 1095.73 187.250   3
   0   2 -11 747.998 97.6781   1
   0   2 -12 122375. 1503.24   1
   0   2  12 114508. 1448.36   1
   0  -2  12 118597. 2526.12  12
   0  -2 -12 116888. 2678.77  12
   0   2  12 116080. 2221.88  11
   0   2 -12 118018. 2335.06  12
   0   2 -12 120131. 1997.47   8
   0   2 -12 126444. 2758.92   7
   0  -2  12 124732. 2407.68   6
   0  -2 -12 120783. 2479.36   7
   0  -2 -12 117852. 1643.69   8
   0  -2  12 124907. 2447.83   9
   0  -2 -12 119422. 1857.77   3
   0   2  13 7654.40 566.223  11
   0  -2 -13 8520.29 773.615  12
   0   2 -13 8902.50 649.691  12
   0   2 -13 8614.71 478.417   8
   0  -2 -13 7685.97 630.692   7
   0   2 -13 12339.6 979.264   7
   0  -2  13 10982.5 796.035   9
   0  -2 -13 7865.05 318.800   8
   0  -2 -13 8703.89 432.162   3
   0   2  14 156970. 2796.93  11
   0  -2 -14 151209. 3299.02  12
   0   2 -14 145294. 2878.93  12
   0   2 -14 147765. 2411.20   8
   0   2 -14 155531. 3337.32   7
   0   2  14 157353. 3081.92   6
   0  -2 -14 149834. 3094.49   7
   0  -2 -14 149664. 2005.83   8
   0  -2  14 158233. 3003.03   9
   0  -2 -14 155435. 2326.55   3
   0   2  15 9473.14 656.551  11
   0  -2 -15 8957.59 834.701  12
   0   2 -15 10886.7 758.858  12
   0   2 -15 9478.66 511.274   8
   0  -2 -15 9443.81 776.796   7
   0   2  15 11259.5 856.602   6
   0  -2 -15 10125.9 356.426   8
   0  -2 -15 10594.7 512.215   3
   0   2  16 12079.2 759.815  11
   0  -2 -16 11076.7 928.139  12
   0   2 -16 11865.9 801.388  12
   0   2 -16 12253.6 547.728   8
   0   2 -16 13457.6 1018.43   7
   0  -2  16 12396.3 822.523   6
   0   2  16 13096.2 935.528   6
   0  -2 -16 10835.6 895.559   7
   0  -2  16 12559.7 858.317   9
   0  -2 -16 11899.3 380.782   8
   0  -2 -16 11553.6 561.617   3
   0   2 -17 46919.5 1613.74  12
   0  -2 -17 48762.1 1907.37  12
   0   2  17 45341.0 1507.45  11
   0   2 -17 49306.8 1165.46   8
   0   2  17 50667.5 1807.77   6
   0   2 -17 53314.0 2016.51   7
   0  -2 -17 45976.7 1775.96   7
   0  -2  17 47699.5 1670.65   6
   0  -2 -17 48648.3 848.721   8
   0  -2  17 50431.4 1712.09   9
   0  -2 -17 48587.8 1212.92   3
   0  -2 -18 781.726 572.638  12
   0   2  18 104.549 362.806  11
   0   2 -18 305.029 383.423  12
   0   2 -18 317.501 163.581   8
   0   2  18-68.3434 478.608   6
   0   2 -18 1131.72 614.839   7
   0  -2 -18 450.474 475.494   7
   0  -2  18 290.296 371.808   6
   0  -2  18 1490.27 586.880   9
   0  -2 -18 372.414 196.784   3
   0  -2 -19 5264.15 758.050   7
   0   2  19 6203.35 771.281   6
   0   2 -19 5368.95 774.987   7
   0  -2  19 5744.88 708.860   6
   0  -2 -19 5445.91 429.239   3
   0   2 -19 5797.49 370.109   8
   0  -2  19 6300.86 721.164   9
   0  -2 -19 5293.39 745.357  12
   0   2  19 5612.31 645.260  11
   0   2 -19 5235.87 656.257  12
   0   2 -20 49871.3 2108.90   7
   0   2  20 44495.6 1875.03   6
   0  -2 -20 43634.6 1913.63   7
   0  -2  20 45022.6 1796.54   6
   0  -2 -20 47580.7 1279.76   3
   0   2 -20 46438.6 1042.19   8
   0  -2  20 46997.6 1812.98   9
   0   2  20 42390.4 1620.16  11
   0  -2 -20 43737.7 1962.19  12
   0   2 -20 44805.6 1715.17  12
   0   2 -21 6071.76 934.519   7
   0  -2  21 4826.11 716.906   6
   0   2  21 4900.07 766.582   6
   0  -2 -21 6724.98 968.292   7
   0  -2 -21 4883.50 453.307   3
   0  -2  21 4937.47 730.979   9
   0   2 -21 4999.12 296.394   8
   0  -2 -21 4504.50 811.814  12
   0   2  21 4515.61 662.130  11
   0   2 -21 4781.33 632.897  12
   0   2 -22 7979.44 993.582   7
   0   2  22 8585.88 994.284   6
   0  -2  22 7463.05 825.606   6
   0  -2 -22 8916.67 567.688   3
   0  -2  22 8528.22 884.599   9
   0   2 -22 7562.11 810.436  12
   0   2  22 7188.23 751.016  11
   0  -2 -22 8027.87 969.112  12
   0   2 -23 2797.66 602.119  12
   0   2  23 2950.80 622.448  11
   0  -2 -23 2618.74 673.634  12
   0   2 -23 2922.49 437.550   3
   0  -2  23 3466.70 718.785   6
   0   2 -23 3365.83 762.583   7
   0   2  23 2972.34 742.998   6
   0  -2 -23 4635.46 861.260   7
   0  -2  23 3853.47 776.471   9
   0  -2 -23 3777.24 399.045   3
   0  -2 -24 24007.9 963.207   3
   0   2 -24 24053.1 1681.63   7
   0  -2  24 23563.7 1471.48   6
   0  -2 -24 23109.8 1592.53   7
   0   2  24 22945.5 1532.80   6
   0  -2 -24 23052.0 1550.08  12
   0   2  24 22771.6 1324.56  11
   0   2 -24 24215.8 1421.00  12
   0  -2  24 23984.4 1479.42   9
   0   2 -24 24431.0 1119.40   3
   0   2 -25 43159.9 2273.64   7
   0  -2 -25 42701.3 2201.15   7
   0   2  25 40538.9 2059.79   6
   0  -2  25 42517.2 2022.03   6
   0  -2 -25 37617.7 1999.58  12
   0   2  25 39177.1 1782.49  11
   0   2 -25 39210.8 1819.22  12
   0  -2  25 40142.4 1939.83   9
   0   2 -25 41986.4 1506.93   3
   0  -2  26 10066.8 1098.23   6
   0   2  26 8496.19 1067.83   6
   0   2 -26 9558.91 1241.08   7
   0  -2 -26 9439.90 1156.96   7
   0   2  26 9520.94 955.608  11
   0   2 -26 9372.43 968.945  12
   0  -2 -26 9025.75 1085.80  12
   0  -2  26 10584.7 1128.36   9
   0   2 -26 10072.8 756.211   3
   0  -2  27 4040.94 814.813   9
   0   2  27 3171.86 686.267  11
   0  -2 -27 4006.17 838.672  12
   0   2 -27 4503.07 753.321  12
   0  -2  27 5900.64 921.435   6
   0   2  27 3381.75 766.709   6
   0  -2 -27 4057.97 905.182   7
   0   2 -27 3784.25 930.412   7
   0  -2  28 4586.56 850.189   9
   0   2  28 3263.66 657.366  11
   0   2 -28 3816.48 715.829  12
   0  -2 -28 4275.86 889.606  12
   0   2 -28 3477.93 959.902   7
   0  -2  28 4602.36 863.197   6
   0   2  28 4042.12 843.655   6
   0  -2 -28 4784.17 919.463   7
   0  -2  29 1777.18 633.297   9
   0   2  29 2825.79 719.648   9
   0   2 -29 729.285 486.923  12
   0  -2 -29 2798.38 802.981  12
   0  -2  29 1220.41 589.976   6
   0   2  29 1670.42 651.809   6
   0  -2 -29 2759.24 824.710   7
   0   2 -29 254.698 757.976   7
   0   2  30-131.252 562.650   9
   0  -2  30-461.131 626.339   9
   0   2 -30-495.664 498.120  12
   0  -2 -30-365.568 523.605  12
   0   2  30 158.685 658.458   6
   0  -2  30-639.981 646.704   6
   0   2 -30-424.525 732.961   7
   0  -2 -30 1489.35 754.037   7
   0   2  31 4593.02 928.851   9
   0  -2  31 3073.98 798.452   9
   0   2 -31 3988.17 764.752  12
   0  -2 -31 2560.97 783.141  12
   0  -2 -31 2782.80 896.978   7
   0  -2  31 2063.71 715.443   6
   0   2  31 2401.93 826.116   6
   0   2 -31 2356.46 866.547   7
   0   2 -32 17879.5 1420.86  12
   0  -2 -32 17999.8 1574.70  12
   0   2  32 20683.6 1627.71   9
   0  -2  32 21516.7 1690.04   9
   0   2 -32 20094.5 1833.00   7
   0  -2 -32 17670.6 1674.66   7
   0  -2  32 18266.2 1554.56   6
   0   2  32 19806.3 1733.26   6
   0  -2 -33 3878.23 820.782  12
   0   2  33 4437.84 884.190   9
   0  -2  33 4441.77 961.719   9
   0   2  33 4909.70 1042.43   6
   0  -2 -33 3850.83 940.684   7
   0  -2  33 3042.58 784.262   6
   0   2 -33 5158.11 1098.94   7
   0  -2  34 882.923 576.162   6
   0   2  34 916.383 729.350   6
   0  -2 -34 826.981 728.715   7
   0  -2 -34-250.402 594.868  12
   0  -2 -35 1590.84 703.278  12
   0  -3   0 101.811 98.7399  10
   0  -3   0 104.590 48.2808  13
   0   3   0 13.0181 67.6336   7
   0  -3   0 124.558 71.3091   7
   0   3   1 8355.13 228.063  13
   0  -3  -1 8090.25 230.328  13
   0  -3   1 8487.63 375.065  10
   0  -3  -1 8020.82 335.970  10
   0  -3  -1 8636.69 340.171   6
   0   3   1 8354.93 386.940   8
   0  -3  -1 8293.01 399.955   8
   0   3  -1 8203.57 427.025   8
   0  -3   1 9180.34 349.809   7
   0   3  -1 9480.29 339.180   7
   0  -3  -1 8557.10 272.366   7
   0  -3  -2 8254.61 257.739  13
   0   3   2 8409.88 250.943  13
   0  -3  -2 8394.08 346.262  10
   0  -3  -2 8928.22 367.923   6
   0   3   2 7953.19 366.867   8
   0  -3  -2 8685.31 400.161   8
   0  -3   2 8179.57 389.129   9
   0   3  -2 8185.95 376.877   7
   0  -3   2 8649.61 437.562   8
   0  -3   2 8888.72 393.502   7
   0   3  -2 8229.35 448.059   8
   0  -3  -3 1718.52 153.938  13
   0  -3   3 2115.02 127.008  12
   0   3   3 1781.10 142.395  13
   0  -3  -3 2117.59 204.104   6
   0   3   3 1726.73 203.082   6
   0  -3  -3 1681.24 191.633  10
   0  -3   3 2512.52 269.357   9
   0   3   3 1684.86 181.896   8
   0  -3  -3 1808.95 190.155   8
   0   3  -3 2269.98 269.057   8
   0  -3   3 2338.97 236.995   8
   0   3  -3 2087.33 238.566   7
   0  -3   3 2287.79 239.924   7
   0   3   4 418197. 4991.22   3
   0  -3  -4 440159. 5087.60  13
   0   3   4 444486. 5042.20  13
   0  -3   4 429141. 4850.14  12
   0  -3  -4 436977. 5574.13  12
   0  -3   4 432760. 5520.17   7
   0  -3  -4 444194. 5301.14   6
   0  -3  -4 441058. 5179.01  10
   0  -3   4 449930. 5482.12   9
   0  -3  -4 460324. 5192.03   8
   0   3   4 428813. 5069.46   8
   0   3  -4 434664. 5567.15   7
   0   3  -4 451966. 5499.05   8
   0  -3   4 447540. 5427.94   8
   0   3   5 84621.3 1347.17   3
   0   3  -5 94845.2 1357.82  12
   0  -3  -5 83732.4 1526.62  13
   0   3   5 92018.6 1486.37  13
   0  -3   5 90505.9 1348.95  12
   0  -3  -5 88157.8 1842.96  12
   0  -3  -5 88382.1 1625.62   6
   0  -3   5 94856.3 1868.73   7
   0   3   5 84234.3 1496.59  11
   0  -3  -5 88643.6 1517.07  10
   0   3   5 94916.2 1571.90  10
   0  -3   5 92916.9 1765.18   9
   0  -3  -5 91721.2 1467.91   8
   0   3   5 83061.8 1365.37   8
   0  -3   5 87889.8 1650.56   8
   0   3  -5 88040.5 1845.57   7
   0   3  -5 91093.5 1717.76   8
   0   3   6 62433.7 1055.79   3
   0   3   6 63999.1 1253.46  13
   0   3  -6 61809.5 1113.32  12
   0  -3   6 60657.1 1142.21  12
   0  -3  -6 63181.7 1579.33  12
   0  -3  -6 62154.9 1350.59   6
   0  -3   6 64709.5 1575.46   7
   0   3   6 60555.0 1238.80  11
   0  -3  -6 62639.5 1254.84  10
   0   3   6 65319.2 1290.05  10
   0  -3  -6 63684.0 1152.18   8
   0  -3   6 60660.4 1405.49   9
   0   3   6 60236.3 1062.49   8
   0  -3   6 64392.7 1358.61   8
   0   3  -6 63042.5 1377.47   8
   0   3  -6 59209.9 1531.96   7
   0   3   7 70588.6 1170.34   3
   0  -3  -7 69260.9 1168.01   3
   0   3   7 73706.3 1451.37  13
   0  -3   7 69405.7 1336.03  12
   0  -3  -7 67289.0 1733.23  12
   0   3  -7 67872.5 1273.34  12
   0  -3   7 74708.9 1776.83   7
   0  -3  -7 72797.4 1529.22   6
   0   3   7 69551.8 1392.98  11
   0  -3  -7 71776.8 1412.06  10
   0   3   7 73199.6 1443.48  10
   0  -3   7 68873.1 1569.59   9
   0   3   7 68707.1 1143.48   8
   0  -3  -7 74173.4 1253.48   8
   0  -3   7 71428.4 1456.72   8
   0   3  -7 69962.8 1720.98   7
   0   3  -7 71129.4 1501.79   8
   0   3   8 1625.02 154.370   3
   0  -3  -8 1621.41 168.107   3
   0   3   8 1426.26 223.183  13
   0  -3  -8 1221.28 379.547  12
   0   3  -8 1315.98 197.383  12
   0  -3   8 1363.76 216.201  12
   0   3  -8 1769.12 354.116   7
   0  -3   8 1919.05 298.246   7
   0  -3  -8 2105.26 268.274   6
   0   3   8 1670.88 258.112  11
   0   3   8 1612.37 212.769  10
   0   3   8 1646.07 170.454   8
   0  -3  -8 1898.50 180.643   8
   0  -3   8 1671.15 320.718   9
   0  -3   8 1842.46 229.924   8
   0   3  -8 2032.62 276.957   8
   0   3   9 20512.9 565.196   3
   0  -3  -9 19958.7 569.903   3
   0   3   9 19624.7 792.331  13
   0  -3   9 19229.4 756.303  12
   0   3  -9 21622.4 849.500  11
   0  -3  -9 18194.8 954.121  12
   0   3  -9 19565.9 688.308  12
   0   3  -9 20343.0 975.559   7
   0  -3  -9 19401.9 764.015   7
   0   3   9 18866.4 728.005  11
   0  -3   9 20917.4 868.143   9
   0  -3  -9 20182.5 581.141   8
   0  -3   9 21038.7 719.767   8
   0   3  -9 20910.7 777.136   8
   0   3  10 11312.9 420.830   3
   0  -3 -10 10309.3 418.685   3
   0   3  10 10782.4 617.829  13
   0  -3  10 8387.36 534.886  12
   0   3 -10 10970.5 550.065  12
   0   3  10 10690.2 587.922  11
   0  -3 -10 11253.3 791.801  12
   0  -3 -10 10947.5 612.341   7
   0   3 -10 11310.8 783.557   7
   0  -3 -10 11380.6 433.390   8
   0  -3  10 10931.4 668.071   9
   0   3 -10 11118.6 574.178   8
   0   3 -11 1049.60 270.213   8
   0  -3  11 561.703 201.362  12
   0  -3 -11 322.881 437.795  12
   0   3 -11 1075.10 282.608  12
   0  -3 -11 1176.80 340.274   7
   0   3 -11 1764.05 484.922   7
   0   3  11 192.425 260.394  11
   0  -3 -11 363.836 120.048   8
   0  -3  11 1003.90 433.990   9
   0  -3 -11 215.329 140.132   3
   0  -3 -12 177779. 3594.73  12
   0   3 -12 177266. 2989.06  12
   0  -3  12 172941. 3126.04  12
   0   3  12 183785. 3020.13  11
   0   3 -12 179912. 2899.66   8
   0  -3 -12 181009. 3212.10   7
   0   3 -12 184074. 3594.04   7
   0  -3  12 187192. 3288.37   9
   0  -3 -12 185876. 2504.65   8
   0  -3 -12 183033. 2562.19   3
   0   3  13 25914.2 994.926  11
   0  -3  13 27760.8 1097.84  12
   0  -3 -13 26513.4 1307.39  12
   0   3 -13 29109.4 1054.59  12
   0   3 -13 26844.2 929.768   8
   0  -3 -13 25146.6 1108.10   7
   0   3  13 28297.4 1227.60   6
   0   3 -13 31997.4 1438.89   7
   0  -3  13 29040.7 1192.61   9
   0  -3 -13 26473.2 700.834   8
   0   3 -13 27460.8 669.887   1
   0  -3 -13 26472.8 765.209   3
   0   3  13 24783.7 603.863   1
   0   3  14 100645. 2146.40  11
   0   3 -14 94454.1 2118.25  12
   0  -3 -14 95940.3 2595.82  12
   0   3 -14 94374.5 1918.27   8
   0   3  14 100251. 2418.72   6
   0   3 -14 95268.9 2580.38   7
   0  -3 -14 96362.2 2331.39   7
   0  -3 -14 96644.4 1581.93   8
   0  -3  14 101879. 2358.62   9
   0   3  14 93309.6 1356.97   1
   0   3 -14 97061.9 1440.33   1
   0  -3 -14 96064.5 1699.55   3
   0   3  15 595.408 341.616  11
   0  -3 -15-274.041 427.840  12
   0   3 -15 1279.52 420.225  12
   0   3 -15 592.472 231.417   8
   0  -3  15 296.166 65.9656   5
   0   3  15 705.492 427.477   6
   0  -3 -15 460.539 364.336   7
   0   3 -15 1876.65 594.831   7
   0  -3  15 2267.86 599.272   9
   0  -3 -15 569.579 119.194   8
   0   3 -15 488.994 99.3722   1
   0   3  15 643.297 90.8646   1
   0  -3 -15 906.613 209.889   3
   0  -3 -16 36894.3 1655.55  12
   0   3 -16 35362.8 1314.25  12
   0   3  16 38622.3 1352.50  11
   0   3 -16 39718.4 1131.79   8
   0   3 -16 42749.7 1788.50   7
   0  -3  16 38512.2 1442.59   6
   0  -3 -16 37705.5 1517.60   7
   0   3  16 37326.4 1510.19   6
   0  -3 -16 38564.2 877.282   8
   0  -3  16 39282.1 1511.36   9
   0  -3 -16 40132.9 1040.25   3
   0   3 -17 8264.19 689.788  12
   0  -3 -17 7517.13 833.626  12
   0   3  17 8172.35 681.724  11
   0   3 -17 9098.19 530.915   8
   0  -3 -17 8403.95 795.701   7
   0   3  17 8830.29 826.268   6
   0  -3  17 8327.71 720.041   6
   0   3 -17 10386.9 999.377   7
   0  -3 -17 9093.67 387.416   8
   0  -3  17 9449.48 854.106   9
   0  -3 -17 9156.43 504.127   3
   0   3 -18 588.297 335.098  12
   0   3  18 655.148 379.426  11
   0  -3 -18 244.460 389.141  12
   0  -3 -18 549.906 113.318   8
   0   3 -18 740.101 219.995   8
   0  -3  18 96.1835 374.928   6
   0   3  18-598.268 515.445   6
   0   3 -18 1054.60 639.908   7
   0  -3 -18 156.691 398.760   7
   0  -3  18 570.425 491.017   9
   0  -3 -18 846.643 245.357   3
   0   3  19 9924.29 820.303  11
   0   3 -19 9754.73 773.872  12
   0  -3 -19 8595.57 990.590  12
   0  -3 -19 8633.04 284.671   8
   0  -3 -19 9017.03 247.291   8
   0   3  19 10465.1 971.492   6
   0  -3 -19 8903.10 912.204   7
   0  -3  19 10305.8 867.530   6
   0   3 -19 9814.51 1018.11   7
   0   3 -19 10141.8 558.062   8
   0  -3  19 10514.7 918.723   9
   0  -3 -19 9440.40 548.307   3
   0  -3 -20 21669.1 1358.18   7
   0   3  20 23946.9 1391.64   6
   0  -3  20 23247.6 1278.91   6
   0   3 -20 25280.1 1579.40   7
   0  -3 -20 25715.4 902.874   3
   0   3 -20 23012.0 821.926   8
   0  -3  20 25292.4 1365.58   9
   0   3 -20 24583.0 1246.83  12
   0   3  20 22689.9 1197.21  11
   0  -3 -20 22512.0 1486.42  12
   0   3 -21 9355.02 844.989  12
   0   3  21 8021.82 807.377  11
   0  -3 -21 8207.94 969.634  12
   0   3 -21 10457.3 1115.31   7
   0   3  21 9935.91 1059.38   6
   0  -3 -21 8931.54 1011.86   7
   0  -3  21 9234.62 889.499   6
   0  -3  21 11075.9 1050.16   9
   0   3 -21 8744.47 481.574   8
   0  -3 -21 10440.4 597.967   3
   0   3 -22 100010. 2757.58  12
   0   3  22 100905. 2726.94  11
   0  -3 -22 97269.8 3166.27  12
   0   3 -22 103792. 3318.70   7
   0  -3  22 103676. 2945.98   6
   0  -3 -22 100873. 3148.19   7
   0   3  22 104553. 3141.04   6
   0  -3  22 103600. 2945.19   9
   0  -3 -22 109972. 2141.04   3
   0   3  23 1011.64 578.273   6
   0  -3  23 596.731 492.067   6
   0  -3 -23 885.009 599.109   7
   0   3 -23-331.653 672.774   7
   0  -3 -23 857.802 292.670   3
   0  -3  23 2002.22 727.824   9
   0   3  23 1088.20 552.265  11
   0  -3 -23 1492.02 716.161  12
   0   3 -23 363.776 420.349  12
   0  -3  24 7188.78 908.398   6
   0   3  24 6797.74 939.798   6
   0   3 -24 5994.50 989.380   7
   0  -3 -24 8110.16 1064.91   7
   0  -3 -24 6804.57 505.603   3
   0  -3  24 5649.70 815.716   9
   0   3 -24 6265.86 754.604  12
   0  -3 -24 6494.91 1011.19  12
   0   3  24 6380.49 791.810  11
   0  -3  25 6774.30 960.143   9
   0   3  25 3174.88 821.303   6
   0  -3  25 5741.49 852.546   6
   0  -3 -25 5488.39 950.660   7
   0   3 -25 5738.94 985.294   7
   0   3  25 3667.82 675.269  11
   0   3 -25 3138.61 658.187  12
   0  -3 -25 3653.10 796.444  12
   0   3  26 8032.03 1065.51   6
   0   3 -26 9254.13 1200.17   7
   0  -3  26 8846.49 984.616   6
   0  -3 -26 9340.27 1125.81   7
   0  -3 -26 7158.41 1019.56  12
   0   3  26 9226.78 956.392  11
   0   3 -26 9245.50 925.302  12
   0  -3  26 7363.91 952.694   9
   0   3 -26 9191.07 765.371   3
   0  -3  27 797.392 534.853   6
   0   3  27-39.7148 667.145   6
   0  -3 -27 1801.29 762.318   7
   0   3 -27 729.043 718.657   7
   0   3  27 719.163 455.255  11
   0   3 -27 1185.65 511.300  12
   0  -3 -27 142.236 620.861  12
   0  -3  27 1759.65 664.705   9
   0   3 -27 978.931 361.012   3
   0  -3  28 1125.02 666.788   9
   0   3  28 865.174 527.839  11
   0  -3 -28 1386.48 623.522  12
   0   3 -28 1822.85 548.374  12
   0  -3  28 2042.06 595.046   6
   0   3 -28 1131.74 717.490   7
   0  -3 -28 1768.45 779.838   7
   0   3  28 1190.74 680.196   6
   0  -3  29 1931.02 728.259   9
   0   3  29 637.174 514.655  11
   0   3 -29 1525.47 526.031  12
   0  -3 -29 882.806 639.392  12
   0   3  29 1746.13 740.436   6
   0   3 -29 1706.04 792.581   7
   0  -3  29 1970.84 657.652   6
   0  -3 -29 2613.32 766.597   7
   0  -3 -30 30424.0 2019.33  12
   0   3  30 31077.5 1823.30  11
   0   3 -30 29632.1 1686.31  12
   0  -3  30 33376.5 2000.82   9
   0   3 -30 30878.8 2174.95   7
   0  -3  30 28001.0 1806.18   6
   0  -3 -30 31097.1 2095.53   7
   0   3  30 31165.2 2072.34   6
   0   3 -31 975.286 476.685  12
   0  -3 -31 1009.38 614.483  12
   0   3  31 2407.27 733.404   9
   0  -3  31 2375.41 744.130   9
   0   3 -31 1998.16 790.339   7
   0  -3 -31 1182.63 762.377   7
   0  -3  31 1192.61 570.932   6
   0   3  31 2071.74 763.471   6
   0  -3 -32 460.571 567.880  12
   0   3  32 861.221 669.807   9
   0  -3  32 64.2279 635.855   9
   0   3 -32-273.753 691.351   7
   0  -3 -32 144.715 603.367   7
   0  -3  32 602.686 547.803   6
   0   3  32-631.442 636.259   6
   0  -3 -33 1601.87 710.356  12
   0  -3  33 1791.69 788.830   9
   0   3  33 3098.16 853.992   9
   0   3 -33 2395.23 817.059   7
   0  -3 -33 2107.64 730.478   7
   0   3  33 2196.53 807.926   6
   0  -3  33 1947.44 695.088   6
   0   3  34 9807.33 1309.41   6
   0  -3 -34 8868.60 1289.19   7
   0  -3  34 8036.32 1123.99   6
   0  -3 -34 9459.54 1209.37  12
   0  -4   0 13249.0 323.819  13
   0  -4   0 13102.1 504.397  10
   0   4   0 11514.3 554.835   8
   0   4   0 13349.7 411.531   7
   0  -4   0 13247.3 424.127   7
   0   4   1 38803.6 651.093  13
   0  -4  -1 40462.1 662.026  13
   0  -4   1 40354.8 959.706  10
   0  -4  -1 40006.9 918.642  10
   0  -4  -1 40876.2 913.340   6
   0   4  -1 40482.4 928.243   9
   0   4   1 38764.6 1022.05   8
   0   4  -1 40329.6 1105.03   8
   0  -4  -1 41769.5 1089.45   8
   0   4  -1 39136.1 849.457   7
   0  -4   1 41358.5 892.283   7
   0  -4  -1 40202.8 763.820   7
   0  -4  -2 33614.3 615.235  13
   0   4   2 32549.1 584.400  13
   0  -4   2 30029.3 860.385   9
   0  -4   2 30374.2 859.211  10
   0  -4  -2 31047.8 789.883  10
   0  -4  -2 32971.7 826.113   6
   0   4  -2 31827.7 865.616   9
   0   4   2 30929.2 867.496   8
   0   4  -2 31351.8 811.630   7
   0   4  -2 30826.1 988.920   8
   0  -4   2 33554.7 988.130   8
   0  -4  -2 31831.9 931.281   8
   0  -4   2 30652.4 834.738   7
   0  -4  -3 153476. 2051.88  13
   0   4   3 160351. 2002.78  13
   0  -4  -3 154556. 2378.53   6
   0  -4  -3 153882. 2296.48  10
   0  -4   3 151605. 2447.34   9
   0   4  -3 155958. 2489.20   9
   0   4   3 155387. 2369.70   8
   0   4  -3 154313. 2459.14   7
   0  -4   3 166142. 2519.05   7
   0  -4  -3 158523. 2463.82   8
   0  -4   3 163072. 2607.21   8
   0   4  -3 155251. 2640.76   8
   0  -4   4 12857.6 349.280  12
   0   4   4 13492.7 425.097  13
   0  -4  -4 13437.8 456.205  13
   0  -4  -4 13833.4 681.513  12
   0   4   4 12463.7 553.698   6
   0  -4  -4 14417.6 581.944   6
   0  -4  -4 12135.6 523.264  10
   0   4   4 13303.1 520.664  10
   0   4   4 13179.4 524.519   8
   0   4  -4 11546.6 568.341   9
   0  -4  -4 14076.0 574.134   8
   0  -4   4 13824.8 643.617   9
   0   4  -4 12981.4 652.216   8
   0   4  -4 12092.2 618.019   7
   0  -4   4 13531.9 612.221   7
   0  -4   4 12466.1 593.035   8
   0   4   5 39888.4 883.263   3
   0  -4  -5 40425.7 937.723  13
   0   4   5 41815.6 877.485  13
   0  -4   5 37961.4 720.181  12
   0  -4  -5 42385.2 1271.27  12
   0  -4   5 40052.9 1156.02   7
   0  -4  -5 40845.1 1064.92   6
   0   4   5 39070.0 1047.85   6
   0  -4  -5 39368.8 1003.38  10
   0   4   5 42522.8 1008.31  10
   0  -4  -5 41530.1 1023.12   8
   0   4   5 39382.6 936.506   8
   0  -4   5 37271.0 1135.08   9
   0   4  -5 38257.1 1163.93   8
   0   4  -5 40173.8 1204.71   7
   0  -4   5 39712.1 1119.77   8
   0   4   6 182333. 2449.21   3
   0   4   6 189991. 2569.98  13
   0  -4  -6 181596. 2656.55  13
   0  -4   6 170930. 2300.66  12
   0  -4  -6 177678. 3141.45  12
   0  -4  -6 184514. 2831.72   6
   0  -4   6 181557. 3047.80   7
   0   4   6 190846. 2734.77  10
   0  -4  -6 182167. 2673.85  10
   0   4   6 178153. 2501.56   8
   0  -4  -6 187884. 2670.76   8
   0  -4   6 183920. 2980.79   9
   0   4  -6 177424. 2938.63   8
   0   4  -6 177523. 3111.51   7
   0  -4   6 183850. 2872.47   8
   0   4   7 87901.7 1439.12   3
   0   4   7 91124.4 1627.37  13
   0   4  -7 87669.4 1427.94  12
   0  -4  -7 88410.1 2092.12  12
   0  -4   7 84373.2 1419.88  12
   0  -4  -7 86543.0 1792.81   6
   0  -4   7 90432.1 2022.79   7
   0  -4  -7 86197.0 1684.58  10
   0   4   7 83997.2 1651.24  11
   0   4   7 91231.5 1720.63  10
   0  -4  -7 89312.5 1613.86   8
   0  -4   7 89830.3 1933.10   9
   0   4   7 82431.6 1452.77   8
   0   4  -7 86034.2 2051.29   7
   0  -4   7 86552.8 1782.45   8
   0   4  -7 89442.5 1883.27   8
   0   4   8 7401.62 347.821   3
   0   4   8 7850.77 457.931  13
   0  -4  -8 7158.15 652.834  12
   0   4  -8 6772.33 375.580  12
   0  -4   8 7312.24 385.990  12
   0  -4   8 7150.72 557.228   7
   0   4   8 7267.99 479.335  11
   0  -4  -8 7283.86 479.781  10
   0  -4   8 7641.60 589.957   9
   0  -4  -8 7158.93 391.041   8
   0   4   8 6628.22 351.291   8
   0   4  -8 7538.52 531.451   8
   0  -4   8 7568.52 483.363   8
   0   4  -8 7410.93 618.242   7
   0   4   9 15070.5 528.129   3
   0  -4  -9 15690.2 920.009  12
   0  -4   9 14895.6 601.197  12
   0   4  -9 15132.8 582.741  12
   0   4   9 16631.3 709.542  13
   0   4   9 17243.3 724.854  11
   0  -4   9 14834.1 800.865   9
   0  -4  -9 15829.2 597.234   8
   0   4   9 15215.8 522.113   8
   0  -4   9 15436.6 700.240   8
   0   4  -9 15749.8 906.525   7
   0   4  -9 15560.3 741.899   8
   0   4  10 22279.8 649.207   3
   0   4  10 21577.9 864.101  13
   0  -4 -10 22656.3 1181.93  12
   0  -4  10 19826.7 773.989  12
   0   4 -10 20935.1 750.587  12
   0   4  10 21219.9 842.440  11
   0  -4 -10 23352.6 735.327   8
   0  -4  10 22770.1 994.743   9
   0   4  10 23118.2 637.304   8
   0   4 -10 23367.5 1147.07   7
   0   4 -10 21300.4 894.424   8
   0  -4  10 22554.1 851.475   8
   0   4 -11 199779. 3812.45   7
   0  -4  11 207201. 3208.26   8
   0   4 -11 195864. 3283.33   8
   0  -4 -11 197332. 3871.66  12
   0   4 -11 193335. 3031.94  12
   0  -4  11 191174. 3112.31  12
   0  -4 -11 194765. 3247.41   7
   0   4  11 201075. 3213.66  11
   0  -4 -11 198349. 2892.99   8
   0  -4  11 210619. 3573.49   9
   0   4  11 202082. 2748.17   3
   0  -4 -12 28561.8 804.179   3
   0   4 -12 28080.7 1337.88   7
   0   4 -12 26757.5 1005.00   8
   0  -4 -12 28198.1 1394.86  12
   0   4 -12 27188.9 940.971  12
   0  -4  12 25048.6 955.939  12
   0   4  12 28861.2 1062.47  11
   0  -4 -12 26740.3 1068.25   7
   0  -4 -12 27939.4 831.921   8
   0  -4  12 27640.4 1195.54   9
   0   4  12 28721.8 772.921   3
   0   4 -13 2667.17 368.350   8
   0  -4 -13 2606.41 539.095  12
   0   4 -13 2288.57 347.259  12
   0  -4  13 2112.67 316.519  12
   0   4  13 2898.91 517.330   6
   0   4 -13 3332.66 582.773   7
   0  -4 -13 3141.19 476.495   7
   0   4  13 2944.99 438.820  11
   0  -4  13 2543.67 530.529   9
   0  -4 -13 3196.18 286.880   8
   0  -4 -13 3370.36 299.016   3
   0   4 -14 55761.0 1987.49   7
   0   4 -14 55181.7 1484.53   8
   0  -4 -14 50689.8 1629.32   7
   0   4  14 54519.3 1809.46   6
   0  -4 -14 53534.9 1973.94  12
   0   4  14 53628.2 1559.08  11
   0   4 -14 52679.0 1463.66  12
   0  -4  14 51469.5 1521.34  12
   0  -4  14 58463.3 1808.53   9
   0  -4 -14 53889.0 1235.49   8
   0  -4 -14 55226.8 1214.09   3
   0   4 -14 54438.1 1180.00   1
   0   4 -15 90899.4 2637.60   7
   0   4 -15 89528.6 1968.37   8
   0  -4 -15 87149.6 2280.97   7
   0   4  15 89857.9 2421.80   6
   0  -4 -15 90139.1 2651.00  12
   0   4  15 90274.2 2145.55  11
   0   4 -15 89471.9 2030.30  12
   0  -4 -15 85391.1 1655.35   8
   0  -4  15 92554.8 2384.48   9
   0   4 -15 90211.6 1560.44   1
   0  -4 -15 90552.4 1688.67   3
   0   4  15 84473.9 1446.89   1
   0   4 -16 8733.42 582.925   8
   0  -4 -16 8480.35 472.951   8
   0   4 -16 9202.74 930.842   7
   0   4  16 9174.83 848.360   6
   0  -4 -16 8004.60 732.957   7
   0  -4  16 8276.24 686.844   6
   0  -4 -16 6652.88 774.084  12
   0   4 -16 8233.06 626.506  12
   0   4  16 8929.53 688.372  11
   0  -4  16 9119.84 806.059   9
   0   4  16 8513.12 347.742   1
   0  -4 -16 9947.79 507.331   3
   0   4 -16 8622.08 387.643   1
   0  -4 -17 5984.02 386.272   8
   0  -4  17 6951.95 268.613   5
   0   4 -17 6030.81 805.463   7
   0   4  17 6721.74 755.204   6
   0  -4  17 6606.47 665.624   6
   0  -4 -17 5962.14 681.631   7
   0  -4 -17 5134.71 771.542  12
   0   4 -17 5721.52 541.384  12
   0   4  17 6168.77 626.272  11
   0  -4  17 5422.46 691.567   9
   0   4 -17 6268.17 497.250   8
   0   4  17 6315.79 271.079   1
   0  -4 -17 6666.60 438.536   3
   0   4 -17 6361.65 308.080   1
   0  -4 -18 3088.77 259.970   8
   0   4 -18 3336.93 381.201   8
   0  -4  18 3123.79 551.910   6
   0   4  18 2199.99 547.351   6
   0   4 -18 2638.95 714.743   7
   0  -4 -18 1945.30 490.203   7
   0  -4 -18 1306.69 561.211  12
   0   4 -18 2807.49 460.412  12
   0   4  18 3206.78 525.141  11
   0  -4  18 3429.55 654.443   9
   0   4  18 2993.17 157.686   2
   0   4 -18 3203.91 177.521   2
   0  -4 -18 3002.26 313.632   3
   0   4 -19 12844.2 1168.63   7
   0  -4 -19 11301.2 451.186   8
   0  -4  19 10602.3 877.830   6
   0  -4 -19 10492.3 957.220   7
   0   4  19 11458.3 1061.27   6
   0  -4 -19 10794.9 256.068   5
   0   4  19 12763.8 921.894  11
   0   4 -19 11371.3 816.570  12
   0  -4 -19 9527.91 979.185  12
   0  -4  19 12079.0 1017.40   9
   0   4 -19 10813.5 637.340   8
   0  -4 -19 11955.5 598.801   3
   0   4 -20 20614.0 1479.97   7
   0   4  20 20016.8 1301.48   6
   0  -4  20 21471.3 1241.69   6
   0  -4 -20 19432.3 1296.38   7
   0   4  20 19964.0 1142.30  11
   0   4 -20 20600.6 1094.75  12
   0  -4 -20 21956.0 1512.82  12
   0   4 -20 20391.8 842.660   8
   0  -4  20 22908.6 1338.96   9
   0  -4 -20 23636.9 860.063   3
   0  -4 -21-165.515 553.591   7
   0   4 -21-21.8303 615.023   7
   0   4  21-1050.73 709.176   6
   0  -4  21-49.7739 426.719   6
   0   4  21 1041.48 480.964  11
   0  -4 -21 647.068 663.232  12
   0   4 -21 830.396 418.353  12
   0  -4  21 782.261 506.218   9
   0   4 -21 212.858 189.408   8
   0  -4 -21 284.348 211.110   3
   0   4 -22 15642.4 1399.58   7
   0   4  22 12795.8 1143.60   6
   0  -4 -22 12177.4 1109.65   7
   0  -4  22 15337.8 1141.59   6
   0  -4 -22 14703.2 1311.51  12
   0   4 -22 16570.7 1045.08  12
   0   4  22 13340.4 1017.17  11
   0   4 -22 14249.7 676.666   8
   0  -4  22 15238.2 1193.30   9
   0  -4 -22 15883.6 737.913   3
   0   4 -23 70981.7 2857.44   7
   0  -4  23 68538.8 2427.88   6
   0   4  23 70691.0 2674.72   6
   0  -4 -23 71177.6 2669.10   7
   0  -4 -23 66349.5 2719.24  12
   0   4 -23 70879.8 2221.19  12
   0   4  23 68074.7 2285.72  11
   0  -4  23 77531.2 2633.80   9
   0  -4 -23 72384.6 1691.21   3
   0  -4 -24 22037.1 1632.63  12
   0   4  24 20910.6 1327.13  11
   0   4 -24 20461.3 1217.45  12
   0  -4  24 22202.8 1454.76   9
   0   4 -24 19340.7 1585.35   7
   0   4  24 20195.0 1517.82   6
   0  -4  24 21819.2 1391.92   6
   0  -4 -24 20769.6 1519.25   7
   0  -4  25 7903.09 988.637   9
   0  -4 -25 9531.96 1200.85  12
   0   4  25 8668.96 929.867  11
   0   4 -25 8251.55 826.854  12
   0   4  25 8309.99 1048.23   6
   0   4 -25 8043.61 1102.65   7
   0  -4 -25 10605.7 1171.38   7
   0  -4  25 8683.16 947.100   6
   0  -4  26 4637.19 834.723   9
   0   4  26 3659.35 677.642  11
   0   4 -26 4807.29 703.032  12
   0  -4 -26 3626.70 808.232  12
   0  -4 -26 5452.54 976.040   7
   0  -4  26 5295.36 788.849   6
   0   4 -26 3564.42 818.685   7
   0   4  26 4529.82 930.610   6
   0  -4  27 3174.77 769.496   9
   0   4 -27 3466.93 613.536  12
   0  -4 -27 2945.36 831.319  12
   0   4  27 3161.32 675.447  11
   0   4 -27 694.070 742.538   7
   0   4  27 2768.27 856.969   6
   0  -4  27 3011.21 678.864   6
   0  -4 -27 3929.64 879.654   7
   0  -4  28 4585.84 842.562   9
   0  -4 -28 3508.52 873.714  12
   0   4  28 5366.43 829.196  11
   0   4 -28 5402.32 732.742  12
   0  -4  28 4192.94 721.794   6
   0   4  28 4903.25 987.853   6
   0   4 -28 4464.77 995.601   7
   0  -4 -28 6816.25 1064.70   7
   0   4  29 1613.45 545.786  11
   0  -4 -29 2473.26 721.056  12
   0   4 -29 1986.79 556.509  12
   0  -4  29 1434.53 723.946   9
   0   4 -29 1613.00 671.105   7
   0  -4  29 1470.19 543.012   6
   0  -4 -29 2666.16 798.404   7
   0   4  29 3073.57 836.220   6
   0  -4 -30-4.38504 618.981  12
   0   4  30 243.696 529.238  11
   0  -4  30-362.144 618.715   9
   0   4 -30-644.344 706.524   7
   0  -4 -30-196.127 556.292   7
   0  -4  30-477.175 509.135   6
   0   4  30 421.170 631.221   6
   0  -4 -31 9261.71 1256.66  12
   0   4  31 11273.5 1189.12  11
   0  -4  31 13862.4 1380.92   9
   0   4 -31 11691.0 1426.71   7
   0  -4 -31 14314.4 1482.88   7
   0  -4  31 9568.98 1092.94   6
   0   4  31 11003.2 1319.09   6
   0  -4 -32 9667.96 1264.30  12
   0  -4  32 11255.8 1328.77   9
   0   4 -32 11025.5 1418.11   7
   0  -4  32 8780.88 1084.46   6
   0  -4 -32 8534.26 1211.15   7
   0   4  32 11164.0 1348.15   6
   0  -4 -33 7202.91 1128.25  12
   0  -4  33 9988.15 1271.72   9
   0   4  33 11182.8 1283.66   9
   0  -4 -33 8540.17 1236.99   7
   0   4  33 10180.6 1328.71   6
   0   4 -33 9149.90 1403.53   7
   0  -4 -34-717.735 652.633   7
   0  -4 -34-230.413 598.922  12
   0  -5   0 96.5645 159.293  10
   0  -5   0 9.60832 72.6988  13
   0  -5   0 120.548 94.0968   7
   0   5   0 52.8541 106.828   7
   0  -5  -1 21553.0 463.991  13
   0   5   1 18788.5 458.993  13
   0  -5   1 20945.7 500.158  13
   0  -5   1 19709.9 720.823  10
   0  -5  -1 21973.8 749.033  10
   0  -5  -1 21801.1 698.733   6
   0   5   1 19300.3 784.665   8
   0   5  -1 19809.8 839.030   8
   0   5  -1 20779.1 700.659   9
   0  -5  -1 20547.0 569.517   7
   0  -5   1 21401.0 663.137   7
   0   5  -1 20524.7 631.384   7
   0  -5  -1 21498.0 835.179   8
   0   5   2 185877. 2336.43  13
   0  -5  -2 195421. 2366.05  13
   0  -5   2 191658. 2935.93  10
   0  -5  -2 191795. 2795.03  10
   0  -5  -2 198726. 2854.50   6
   0   5  -2 193116. 3189.05   8
   0   5  -2 193411. 2893.27   9
   0   5   2 184756. 2980.35   8
   0   5  -2 185507. 2745.91   7
   0  -5  -2 194482. 2508.80   7
   0  -5   2 194940. 2844.96   7
   0  -5  -2 202998. 3115.07   8
   0   5   3 181873. 2222.42  13
   0  -5  -3 177694. 2267.00  13
   0  -5  -3 178729. 2736.79   6
   0  -5   3 167524. 2785.29  10
   0  -5   3 170531. 2746.74   9
   0  -5  -3 178958. 2636.32  10
   0   5   3 179038. 2789.80   8
   0   5  -3 182725. 2838.15   9
   0  -5   3 180356. 2798.32   7
   0  -5  -3 186082. 2907.29   8
   0   5  -3 181711. 3043.51   8
   0   5  -3 172142. 2706.94   7
   0  -5   3 184175. 3002.12   8
   0   5   4 2739.04 196.964  13
   0  -5  -4 2466.08 220.963  13
   0  -5  -4 2458.48 347.638  12
   0  -5  -4 2507.16 267.468   6
   0   5   4 2421.09 253.308  10
   0  -5  -4 2285.03 287.450  10
   0  -5   4 2559.65 368.887   9
   0   5  -4 2147.34 268.185   9
   0   5   4 2331.35 282.567   8
   0  -5   4 2668.80 312.850   8
   0   5  -4 3133.78 386.795   7
   0  -5  -4 2885.63 310.125   8
   0  -5   4 2988.52 320.817   7
   0   5  -4 3269.56 439.197   8
   0   5   5 181905. 2434.50  13
   0  -5  -5 176192. 2536.99  13
   0  -5  -5 178300. 3172.23  12
   0  -5   5 174594. 2225.54  12
   0  -5   5 183976. 3031.50   7
   0   5   5 171954. 2794.70   6
   0  -5  -5 181283. 2884.11   6
   0  -5  -5 178811. 2752.29  10
   0   5   5 180217. 2769.10  10
   0   5  -5 179504. 3033.69   9
   0   5   5 174955. 2709.56   8
   0  -5   5 184972. 3078.57   9
   0   5  -5 183244. 3133.33   8
   0  -5  -5 188119. 2907.24   8
   0   5  -5 179225. 3100.20   7
   0  -5   5 181537. 3045.64   8
   0   5   6 39997.7 580.798   4
   0   5   6 40773.1 977.035   3
   0   5   6 42573.3 958.087  13
   0  -5  -6 40500.6 1024.16  13
   0  -5   6 39918.6 773.139  12
   0  -5  -6 40986.3 1378.60  12
   0  -5   6 42489.5 1298.36   7
   0   5   6 39334.4 1166.93   6
   0  -5  -6 40587.8 1171.56   6
   0  -5  -6 40092.3 1098.22  10
   0  -5   6 41485.1 1298.01   9
   0   5   6 39804.0 1030.38   8
   0   5  -6 43859.9 1349.41   8
   0   5  -6 42645.3 1349.43   7
   0  -5  -6 42492.0 1151.22   8
   0  -5   6 42259.4 1251.80   8
   0   5   7 2516.61 236.841   3
   0   5   7 3411.12 278.141  13
   0  -5  -7 2057.88 272.803  13
   0  -5   7 2582.77 205.448  12
   0  -5  -7 2975.77 476.589  12
   0  -5   7 2513.91 341.331   7
   0  -5  -7 2722.22 352.893  10
   0  -5   7 2290.44 378.369   9
   0  -5  -7 2986.84 306.078   8
   0   5   7 2542.96 271.442   8
   0   5  -7 2541.57 386.925   8
   0   5  -7 1237.14 364.008   7
   0  -5   7 3062.07 345.562   8
   0   5   8 35227.2 976.714  13
   0  -5   8 32247.8 785.550  12
   0  -5  -8 36097.5 1421.88  12
   0   5   8 34192.2 871.489   3
   0  -5  -8 33507.2 1052.94  10
   0   5   8 32526.8 1043.23  11
   0  -5   8 32241.3 1204.82   9
   0  -5  -8 35204.7 1040.39   8
   0   5   8 32416.2 896.536   8
   0  -5   8 33047.4 1109.69   8
   0   5  -8 34263.6 1317.43   7
   0   5  -8 33875.5 1205.29   8
   0   5   9 2250.67 269.706  13
   0   5  -9 2082.91 270.317  12
   0  -5  -9 2207.81 485.774  12
   0  -5   9 1689.26 213.465  12
   0   5   9 1950.85 205.700   3
   0  -5  -9 2159.34 367.863  10
   0   5   9 1796.20 334.794  11
   0  -5  -9 2365.74 288.610   8
   0  -5   9 1714.23 445.869   9
   0   5   9 2373.51 269.082   8
   0  -5   9 1473.27 277.754   8
   0   5  -9 2691.16 472.817   8
   0   5  10 98473.8 1671.15   3
   0  -5 -10 97398.6 2544.21  12
   0  -5  10 88590.2 1705.73  12
   0   5 -10 92217.8 1701.08  12
   0   5  10 96288.4 2013.42  11
   0  -5 -10 97984.6 2041.31  10
   0  -5 -10 100007. 1914.06   8
   0  -5  10 95331.8 2287.00   9
   0   5  10 94300.0 1665.81   8
   0  -5  10 89021.5 2007.43   8
   0   5 -10 93122.3 2141.44   8
   0   5 -10 94128.0 2437.74   7
   0   5  11 25898.4 754.418   3
   0   5 -11 23665.7 806.861  12
   0  -5  11 22113.9 803.117  12
   0  -5 -11 24631.0 1315.92  12
   0   5  11 26687.5 1001.85  11
   0   5  11 24553.4 741.829   8
   0  -5 -11 27934.5 917.379   8
   0  -5  11 25263.3 1159.72   9
   0   5 -11 24579.2 1026.30   8
   0   5 -11 23086.0 1213.29   7
   0  -5  11 24194.6 957.034   8
   0   5 -12 4798.01 511.930   8
   0  -5  12 4351.06 407.670   8
   0  -5 -12 3984.16 700.937  12
   0   5 -12 4027.83 377.922  12
   0  -5  12 4324.57 372.976  12
   0  -5 -12 4640.94 489.897   7
   0   5 -12 4553.91 749.008   7
   0   5  12 4340.00 516.582  11
   0   5  12 4800.04 331.140   8
   0  -5  12 4505.58 611.528   9
   0  -5 -12 5103.24 406.504   8
   0   5  12 4167.95 305.683   3
   0   5 -13 185824. 3925.94   7
   0   5 -13 192211. 3346.71   8
   0  -5  13 178502. 3056.46  12
   0  -5 -13 192483. 4052.54  12
   0   5  13 198682. 3684.63   6
   0  -5 -13 189455. 3356.17   7
   0   5  13 199753. 3378.59  11
   0  -5 -13 191665. 3045.44   8
   0  -5  13 204903. 3757.76   9
   0   5  13 195173. 2772.67   3
   0  -5 -14 5121.38 413.817   8
   0   5 -14 5722.20 530.230   8
   0   5 -14 6545.99 503.525  12
   0  -5 -14 5138.89 788.351  12
   0  -5  14 5115.47 445.271  12
   0   5  14 5696.33 745.497   6
   0  -5 -14 4744.60 542.483   7
   0   5 -14 6106.98 789.653   7
   0   5  14 5026.71 549.785  11
   0  -5  14 4902.90 692.450   9
   0   5  14 4400.26 331.407   3
   0   5 -15-178.156 263.813   8
   0  -5 -15 257.752 157.702   8
   0  -5 -15-1017.82 616.027  12
   0   5 -15 239.672 245.957  12
   0  -5 -15 320.056 331.449   7
   0   5 -15-709.119 595.703   7
   0   5  15-293.603 499.292   6
   0   5  15-165.783 297.797  11
   0  -5  15-536.834 553.703   9
   0   5 -15-22.7915 137.616   1
   0   5 -16 22614.0 1397.60   7
   0  -5 -16 23562.5 877.708   8
   0  -5 -16 22320.0 1163.60   7
   0   5  16 24459.7 1306.76   6
   0  -5 -16 21501.2 1379.57  12
   0   5  16 23602.5 1139.36  11
   0   5 -16 24563.1 1011.40  12
   0  -5  16 23461.4 1259.80   9
   0   5 -16 22800.8 1001.16   8
   0   5 -16 24712.3 810.790   1
   0   5  16 22367.1 722.402   1
   0  -5 -17 7574.18 488.978   8
   0  -5 -17 7671.66 752.588   7
   0   5  17 7807.85 862.712   6
   0   5 -17 9279.38 1000.42   7
   0   5  17 8200.85 722.835  11
   0   5 -17 9227.14 650.875  12
   0  -5 -17 7181.21 928.853  12
   0   5 -17 8719.61 632.855   8
   0  -5  17 9294.10 898.314   9
   0   5 -17 8290.76 447.923   1
   0   5  17 7562.48 389.992   1
   0   5 -18 17641.1 1343.73   7
   0  -5 -18 14671.1 659.966   8
   0   5  18 17095.3 1206.70   6
   0  -5 -18 15696.0 1066.08   7
   0  -5  18 16011.2 1002.20   6
   0   5 -18 16021.4 874.096  12
   0   5  18 15715.7 986.525  11
   0  -5 -18 15873.0 1273.68  12
   0   5 -18 16164.6 830.884   8
   0  -5  18 16535.6 1147.27   9
   0   5  18 15561.4 527.864   1
   0   5 -18 16829.1 600.187   1
   0   5 -19-202.887 251.140   8
   0  -5 -19-13.5922 485.613   7
   0   5  19-474.777 596.964   6
   0  -5  19-174.342 364.416   6
   0   5 -19-522.541 600.139   7
   0  -5  19 87.4258 96.9638   5
   0   5 -19 60.2354 291.488  12
   0  -5 -19-174.741 492.441  12
   0   5  19-508.056 505.219  11
   0  -5  19 131.315 492.539   9
   0   5  19-55.0042 101.307   2
   0   5 -20 38981.1 2017.17   7
   0  -5  20 37615.3 1621.33   6
   0  -5 -20 36998.3 751.709   5
   0   5  20 38906.0 1832.21   6
   0  -5 -20 37733.9 1756.88   7
   0   5  20 40677.2 1641.96  11
   0   5 -20 39574.5 1464.77  12
   0  -5 -20 37814.4 1996.64  12
   0  -5  20 40241.3 1810.34   9
   0   5 -20 39255.8 1287.39   8
   0   5  20 37456.8 664.470   2
   0   5  21 68663.3 2194.21  11
   0   5 -21 68441.6 2010.88  12
   0  -5 -21 65851.0 2660.48  12
   0  -5  21 68990.1 2406.34   9
   0   5 -21 64984.4 1703.33   8
   0   5 -21 64783.3 2650.81   7
   0  -5 -21 59562.2 2304.97   7
   0  -5  21 64690.4 2202.88   6
   0   5  21 70151.7 2531.44   6
   0  -5  22 126.454 557.018   9
   0   5 -22 502.635 235.298   8
   0  -5 -22 1344.82 672.065  12
   0   5 -22 666.787 394.386  12
   0   5  22 901.681 528.517  11
   0  -5 -22-554.715 619.592   7
   0   5 -22-1038.12 637.080   7
   0  -5  22 765.869 469.740   6
   0   5  22 79.4868 589.865   6
   0  -5  23 3247.81 764.197   9
   0  -5 -23 3970.85 909.198  12
   0   5  23 3133.71 649.511  11
   0   5 -23 4738.89 604.965  12
   0   5  23 3800.88 843.328   6
   0  -5  23 3712.45 626.327   6
   0  -5 -23 2538.88 620.504   7
   0   5 -23 1927.79 777.310   7
   0   5 -24 21784.0 1203.66  12
   0   5  24 21299.8 1347.66  11
   0  -5 -24 21855.5 1684.77  12
   0  -5  24 23397.2 1549.48   9
   0   5 -24 19081.2 1552.56   7
   0  -5 -24 21648.8 1516.63   7
   0  -5  24 20157.4 1287.60   6
   0   5  24 21887.9 1565.72   6
   0   5  25 13439.5 1107.05  11
   0   5 -25 14676.5 1026.90  12
   0  -5 -25 13388.2 1382.73  12
   0  -5  25 15514.6 1287.73   9
   0   5 -25 14325.2 1427.66   7
   0  -5 -25 13977.6 1292.09   7
   0   5  25 15632.3 1418.42   6
   0  -5  25 14078.0 1119.39   6
   0   5 -26 2458.43 514.112  12
   0   5  26 3276.21 672.916  11
   0  -5 -26 2669.33 740.616  12
   0  -5  26 2197.09 735.847   9
   0   5 -26 1011.65 666.018   7
   0   5  26 2491.77 700.566   6
   0  -5 -26 4117.07 871.870   7
   0  -5  26 3452.42 668.105   6
   0   5  27-159.006 529.367  11
   0   5 -27-78.5677 324.618  12
   0  -5 -27-528.615 771.200  12
   0  -5  27-89.4751 617.114   9
   0   5 -27-781.443 763.469   7
   0  -5  27-250.168 483.407   6
   0   5  27-999.498 714.054   6
   0  -5 -27 808.246 655.379   7
   0  -5 -28 9397.91 1254.75  12
   0   5  28 11717.0 1144.76  11
   0  -5  28 11111.9 1228.63   9
   0   5 -28 9494.73 1271.93   7
   0  -5  28 9187.36 984.629   6
   0  -5 -28 11589.3 1274.88   7
   0   5  28 10548.2 1301.03   6
   0  -5 -29 9191.99 1212.94  12
   0   5  29 9351.21 1035.57  11
   0  -5  29 11433.1 1270.86   9
   0   5 -29 10037.0 1311.50   7
   0  -5  29 9299.80 1007.58   6
   0  -5 -29 8449.49 1126.38   7
   0   5  29 8509.45 1198.16   6
   0  -5 -30-279.829 654.993  12
   0   5  30 11.7059 490.579  11
   0  -5  30 1232.43 723.987   9
   0   5 -30-408.398 633.006   7
   0  -5  30-155.794 501.054   6
   0   5  30-271.153 704.086   6
   0  -5 -30 198.531 599.174   7
   0  -5 -31 7168.26 1160.69  12
   0   5  31 9099.66 1100.70  11
   0  -5  31 7720.51 1064.49   9
   0   5 -31 7883.08 1215.83   7
   0   5  31 7958.16 1184.43   6
   0  -5 -31 7554.04 1129.14   7
   0  -5  31 6780.83 926.510   6
   0  -5 -32 144.490 582.541  12
   0   5  32 703.445 509.081  11
   0  -5  32 1336.50 729.497   9
   0   5 -32 517.471 717.797   7
   0   5  32 2726.20 928.262   6
   0  -5 -32 1048.02 657.145   7
   0  -5 -33 4548.52 976.978   7
   0   5  33 5900.12 1122.33   6
   0   5  33 3959.35 811.107  11
   0  -5 -33 4039.08 963.942  12
   0  -5 -34 313.385 567.033   7
   0  -6   0 347388. 4003.17  13
   0  -6   0 357392. 4702.71  10
   0   6   0 336097. 4989.92   8
   0   6   0 339769. 4321.10   7
   0  -6   0 360190. 4370.26   7
   0  -6   0 350393. 5068.01   8
   0  -6  -1 51104.0 879.070  13
   0  -6   1 51889.2 945.600  13
   0  -6   1 55725.2 1364.15  10
   0  -6  -1 52570.3 1295.86  10
   0  -6  -1 54060.2 1286.59   6
   0   6  -1 51346.8 1518.22   8
   0   6  -1 53906.1 1284.93   9
   0   6   1 48816.7 1423.58   8
   0   6  -1 52549.4 1156.19   7
   0  -6  -1 54638.7 1489.34   8
   0  -6  -1 52610.9 1059.22   7
   0  -6  -2 83046.3 1248.58  13
   0   6   2 79396.0 1217.01  13
   0  -6  -2 80319.4 1671.21  10
   0  -6   2 78666.2 1756.66  10
   0  -6  -2 85046.6 1702.43   6
   0   6  -2 80939.5 1705.12   9
   0   6  -2 81282.7 1979.56   8
   0   6   2 78803.3 1826.73   8
   0  -6   2 83201.1 1657.40   7
   0  -6  -2 86144.7 1919.55   8
   0   6  -2 78681.5 1584.44   7
   0  -6  -2 82309.0 1399.26   7
   0  -6  -3 76245.4 1254.74  13
   0   6   3 76314.2 1203.56  13
   0  -6  -3 75789.1 1663.66   6
   0  -6  -3 76387.4 1619.06  10
   0  -6   3 74620.6 1735.94  10
   0   6  -3 75614.5 1928.14   8
   0   6  -3 75990.2 1708.82   9
   0   6   3 78548.0 1766.04   8
   0  -6  -3 79574.4 1831.12   8
   0  -6   3 77417.0 1685.40   7
   0   6  -3 69562.2 1584.36   7
   0  -6   3 76960.7 1862.89   8
   0  -6  -3 78857.0 1354.66   7
   0   6   4 24145.2 625.418  13
   0  -6  -4 26464.0 691.991  13
   0  -6  -4 27111.6 1066.88  12
   0  -6  -4 26659.4 922.346   6
   0  -6   4 24190.3 962.571   9
   0  -6   4 22039.0 933.921  10
   0  -6  -4 23723.9 873.980  10
   0   6  -4 23602.9 1046.84   8
   0   6   4 28501.1 1038.59   8
   0  -6   4 26980.8 976.265   7
   0   6  -4 23908.7 923.057   7
   0  -6  -4 27695.0 1001.61   8
   0  -6  -5 9252.20 439.347  13
   0   6   5 9743.62 399.398  13
   0  -6   5 9333.49 334.447  12
   0  -6  -5 9411.86 681.616  12
   0  -6  -5 10184.6 597.576  10
   0   6   5 10206.1 595.498   8
   0  -6   5 10125.4 660.972   9
   0   6  -5 10580.6 668.941   7
   0   6  -5 9106.92 672.227   8
   0  -6   5 10255.2 616.504   7
   0  -6  -5 10298.7 598.542   8
   0  -6  -6 1041.71 211.379  13
   0   6   6 1353.37 175.812  13
   0  -6  -6 1329.45 355.182  12
   0  -6   6 1263.06 131.192  12
   0   6   6 1197.77 291.259   6
   0  -6   6 1572.85 283.635   7
   0  -6  -6 1541.28 351.877  10
   0  -6   6 1619.90 367.134   9
   0   6   6 1465.16 294.657   8
   0   6  -6 1234.92 375.989   8
   0  -6  -6 1442.47 255.327   8
   0   6  -6 1226.10 325.906   7
   0  -6  -7-98.9604 208.572  13
   0   6   7 269.589 127.483  13
   0  -6   7 290.897 98.0745  12
   0  -6  -7 396.702 362.333  12
   0   6   7 174.631 115.195   3
   0  -6  -7 173.665 282.051  10
   0  -6   7-79.1960 368.214   9
   0   6   7 290.946 222.861   8
   0   6  -7-99.9614 292.139   7
   0  -6  -7 176.847 159.981   8
   0   6  -7 55.4020 341.111   8
   0   6   8 196140. 2294.83   4
   0   6   8 203485. 2961.64  13
   0  -6   8 185087. 2537.17  12
   0  -6  -8 205722. 3852.21  12
   0   6   8 205495. 2936.67   3
   0   6   8 196285. 3221.72  11
   0  -6  -8 196924. 3229.30  10
   0  -6   8 196375. 3548.67   9
   0   6   8 194182. 3024.91   8
   0   6  -8 201526. 3745.51   7
   0  -6  -8 210695. 3331.04   8
   0   6  -8 202058. 3560.19   8
   0   6   9 125443. 1676.33   4
   0   6   9 128689. 2247.96  13
   0  -6  -9 128960. 3012.14  12
   0  -6   9 120983. 1895.51  12
   0   6  -9 132836. 2971.72   7
   0   6  -9 134616. 2753.83   8
   0  -6  -9 133016. 2487.59   8
   0   6   9 123495. 2433.83  11
   0  -6  -9 130632. 2479.37  10
   0   6   9 127409. 2223.98   8
   0  -6   9 127099. 2771.36   9
   0   6   9 130232. 2149.32   3
   0  -6  10 24930.0 756.492  12
   0  -6 -10 29631.8 1426.45  12
   0   6 -10 28254.2 1174.94   8
   0  -6 -10 30418.0 1066.04   8
   0   6 -10 25927.4 1286.23   7
   0   6  10 29482.9 1089.50  11
   0  -6 -10 31086.3 1110.26  10
   0   6  10 28740.7 900.153   8
   0  -6  10 26179.6 1197.74   9
   0   6  10 30061.1 874.805   3
   0   6 -11 26742.9 1152.63   8
   0   6 -11 25229.3 1286.76   7
   0  -6 -11 28831.3 1037.01   8
   0  -6 -11 28307.8 1436.41  12
   0  -6  11 25772.4 813.040  12
   0   6  11 27398.4 1080.94  11
   0  -6 -11 26988.9 1082.08  10
   0  -6  11 25654.3 1213.39   9
   0   6  11 26593.9 856.189   8
   0   6  11 28238.3 853.700   3
   0   6  12 8392.07 462.688   3
   0   6 -12 7137.14 449.014  12
   0  -6 -12 8946.10 881.188  12
   0  -6  12 7479.79 448.585  12
   0   6  12 8549.09 784.277   6
   0   6  12 7995.47 649.074  11
   0  -6  12 7737.14 773.551   9
   0   6  12 8196.94 470.424   8
   0   6 -12 8099.22 655.314   8
   0  -6 -12 9066.38 583.645   8
   0   6 -12 6523.37 706.098   7
   0   6  13 4159.55 337.417   3
   0   6 -13 4774.50 382.422  12
   0  -6  13 3887.53 355.219  12
   0  -6 -13 4203.50 792.758  12
   0   6  13 4034.47 608.991   6
   0  -6 -13 4555.92 509.444   7
   0   6  13 3935.26 536.888  11
   0   6  13 4135.41 350.109   8
   0  -6  13 3941.81 577.508   9
   0   6 -13 4106.93 506.305   8
   0  -6 -13 4439.67 426.236   8
   0   6 -13 1893.27 431.877   7
   0   6  14 10908.9 535.570   3
   0   6 -14 11387.4 612.225  12
   0  -6 -14 10794.3 1018.02  12
   0   6  14 11315.5 914.966   6
   0  -6 -14 11964.5 785.740   7
   0   6  14 10973.4 767.504  11
   0   6 -14 10914.2 755.938   8
   0  -6  14 10719.9 870.252   9
   0   6 -14 9276.72 921.990   7
   0  -6 -14 12322.0 691.495   8
   0   6  15 29998.9 915.235   3
   0   6  15 29406.3 1247.99  11
   0  -6 -15 29639.9 1647.32  12
   0   6 -15 31208.6 1056.63  12
   0  -6 -15 30315.5 1275.12   7
   0   6  15 29538.7 1412.91   6
   0   6 -15 29806.6 1233.33   8
   0  -6  15 31737.5 1459.54   9
   0  -6 -15 29378.2 1105.10   8
   0   6 -15 28043.4 1522.95   7
   0   6 -16 67179.4 1622.69   1
   0  -6 -16 70355.6 2556.97  12
   0   6  16 69329.0 1995.93  11
   0   6 -16 69992.8 1710.26  12
   0  -6 -16 67289.9 2030.95   7
   0   6  16 70525.0 2268.12   6
   0  -6  16 71811.1 2281.99   9
   0   6 -16 68082.8 1905.13   8
   0  -6 -16 69255.5 1743.52   8
   0   6 -16 63322.5 2364.30   7
   0  -6 -17 25802.9 1601.36  12
   0   6 -17 27154.1 1056.70  12
   0   6  17 25382.0 1232.46  11
   0  -6 -17 23278.2 957.176   8
   0   6 -17 24637.8 1526.93   7
   0   6  17 27212.9 1485.08   6
   0  -6 -17 25363.4 1283.44   7
   0  -6  17 28135.7 1495.70   9
   0   6 -17 25843.0 1129.64   8
   0   6  17 23105.5 841.713   1
   0   6  18 52651.1 2071.54   6
   0  -6 -18 46243.8 1813.44   7
   0  -6 -18 47417.6 2203.18  12
   0   6  18 49901.5 1779.43  11
   0   6 -18 47471.3 1492.55  12
   0   6 -18 47402.0 1545.63   8
   0  -6  18 48874.5 1945.84   9
   0   6 -18 48528.6 2154.03   7
   0  -6  19 1904.41 469.944   6
   0  -6 -19 2694.07 567.058   7
   0   6  19 2399.47 645.893   6
   0   6 -19 2850.05 687.669   7
   0   6 -19 2176.26 373.853  12
   0  -6 -19 2149.88 700.261  12
   0   6  19 2256.15 539.171  11
   0  -6  19 2884.79 688.443   9
   0   6 -19 2314.28 394.539   8
   0   6  20 5500.12 794.179   6
   0  -6 -20 5290.08 720.774   7
   0  -6  20 5655.30 676.306   6
   0  -6 -20 5131.75 949.837  12
   0   6 -20 6455.08 612.511  12
   0   6  20 5917.81 700.639  11
   0   6 -20 6325.41 572.293   8
   0  -6  20 6372.90 902.522   9
   0   6 -20 5511.11 852.752   7
   0  -6 -21 10262.1 991.112   7
   0   6  21 14198.8 1235.57   6
   0  -6  21 11799.0 915.189   6
   0  -6 -21 12083.0 1236.08  12
   0   6 -21 14043.7 865.270  12
   0   6  21 12429.1 1001.97  11
   0   6 -21 13818.2 802.518   8
   0  -6  21 13467.2 1168.08   9
   0   6 -21 11403.0 1186.60   7
   0   6  22 3407.34 819.348   6
   0  -6  22 4252.15 624.201   6
   0  -6 -22 2520.51 566.793   7
   0   6  22 4040.79 701.889  11
   0   6 -22 4624.46 546.549  12
   0  -6 -22 4350.40 888.158  12
   0   6 -22 4197.06 464.308   8
   0  -6  22 2727.83 747.007   9
   0   6 -22 2467.56 742.470   7
   0  -6  23 9926.51 916.651   6
   0   6  23 10408.1 1138.44   6
   0  -6 -23 8243.42 940.378   7
   0   6  23 10954.2 1002.90  11
   0   6 -23 10608.8 792.867  12
   0  -6 -23 10263.9 1269.19  12
   0  -6  23 9835.24 1077.76   9
   0   6 -23 8014.26 1050.55   7
   0  -6 -24 11957.8 1163.70   7
   0  -6  24 11529.2 985.824   6
   0   6  24 14262.1 1325.91   6
   0  -6 -24 12676.8 1376.11  12
   0   6 -24 13012.3 917.364  12
   0   6  24 12564.5 1086.61  11
   0  -6  24 12520.9 1236.89   9
   0   6 -24 10795.6 1266.87   7
   0  -6 -25 14552.5 1322.22   7
   0   6  25 15317.0 1403.95   6
   0  -6  25 13010.0 1081.22   6
   0   6 -25 14456.1 962.848  12
   0  -6 -25 11765.7 1307.44  12
   0   6  25 13091.1 1125.19  11
   0  -6  25 16539.9 1387.57   9
   0   6 -25 12655.1 1355.43   7
   0   6 -26 25269.5 1305.79  12
   0   6  26 26013.7 1558.16  11
   0  -6 -26 25276.3 1888.26  12
   0  -6  26 25373.3 1678.82   9
   0   6 -26 23363.6 1846.52   7
   0  -6  26 24934.9 1470.74   6
   0   6  26 29377.7 1921.06   6
   0  -6 -26 27303.3 1801.10   7
   0   6  27 1931.16 616.074  11
   0  -6 -27 3163.32 966.349  12
   0  -6  27 4175.40 891.189   9
   0   6 -27 2675.50 785.724   7
   0   6  27 3146.31 825.709   6
   0  -6  27 4262.32 716.867   6
   0  -6 -27 4700.33 928.138   7
   0   6  28-322.589 525.252  11
   0  -6 -28 435.720 652.455  12
   0  -6  28 1458.76 760.737   9
   0   6 -28 640.851 745.348   7
   0  -6  28 560.049 440.954   6
   0   6  28 247.564 690.093   6
   0  -6 -28 1134.89 663.343   7
   0  -6 -29 7761.51 1204.66  12
   0   6  29 6528.34 930.681  11
   0  -6  29 6572.24 1035.82   9
   0   6 -29 6201.90 1117.00   7
   0   6  29 6577.26 1098.75   6
   0  -6 -29 6268.19 1024.19   7
   0  -6  29 4767.13 752.809   6
   0   6  30 5084.10 886.609  11
   0  -6 -30 6267.34 1127.33  12
   0  -6  30 5285.12 1011.52   9
   0   6 -30 6327.46 1070.66   7
   0   6  30 6335.40 1091.42   6
   0  -6 -30 4710.26 933.322   7
   0  -6  30 3662.82 685.439   6
   0  -6 -31 2049.40 780.818  12
   0   6  31 1526.35 592.366  11
   0  -6  31 2642.61 797.586   9
   0   6 -31 1825.50 820.597   7
   0  -6 -31 2608.35 748.378   7
   0   6  31 1758.21 756.895   6
   0  -6 -32 2072.90 759.364  12
   0   6  32 2449.74 696.232  11
   0  -6  32 2184.03 802.891   9
   0   6 -32 1485.58 753.272   7
   0   6  32 3259.06 936.268   6
   0  -6 -32 1726.58 723.893   7
   0  -6 -33 283.908 559.180   7
   0   6  33-196.941 541.555  11
   0  -6 -34 6912.77 1185.15   7
   0  -7   0 58.9844 116.087  13
   0  -7   0-5.90846 240.716  10
   0   7   0-305.510 471.422   8
   0  -7   0 319.538 122.978   7
   0  -7  -1 260555. 3117.79  13
   0  -7   1 253899. 3170.27  13
   0  -7   1 254228. 3903.10  10
   0  -7  -1 265013. 3873.28  10
   0  -7  -1 253890. 3787.95   6
   0   7  -1 252889. 4274.36   8
   0   7   1 241649. 4110.58   8
   0  -7   1 262573. 3642.90   7
   0  -7  -1 261155. 3431.49   7
   0   7  -1 244008. 3542.11   7
   0  -7  -2 3451.76 229.792  13
   0   7   2 3166.61 202.903  13
   0  -7   2 2918.24 235.287  13
   0  -7  -2 3303.19 345.558   6
   0  -7   2 3231.91 438.564  10
   0  -7  -2 3839.60 440.585  10
   0   7   2 2642.47 391.112   8
   0   7  -2 2804.13 321.843   7
   0  -7  -2 3253.65 263.496   7
   0   7  -2 2339.25 434.403   8
   0  -7   2 2885.87 297.260   7
   0   7   3 64868.5 1109.62  13
   0  -7  -3 62742.7 1162.52  13
   0  -7  -3 65051.6 1588.41  10
   0  -7   3 65028.1 1725.78  10
   0  -7  -3 68035.5 1747.26  12
   0   7  -3 63981.7 1869.58   8
   0   7   3 65105.7 1726.70   8
   0  -7   3 66976.6 1612.86   7
   0   7  -3 62123.7 1518.81   7
   0  -7  -3 67095.5 1276.67   7
   0   7   4 3311.24 224.135  13
   0  -7  -4 2985.75 264.474  13
   0  -7   4 2269.44 400.415  10
   0  -7  -4 2375.11 385.145  10
   0  -7  -4 3380.69 469.757  12
   0   7   4 3229.89 442.582   8
   0  -7   4 3229.08 353.085   7
   0   7  -4 2592.15 391.623   7
   0   7  -4 2944.35 481.542   8
   0  -7  -4 2825.58 243.768   7
   0  -7  -5 30487.1 830.241  13
   0   7   5 30034.6 748.119  13
   0  -7   5 28911.2 643.871  12
   0  -7  -5 29609.8 1035.24  10
   0  -7   5 29217.1 1153.90   9
   0  -7   5 29878.5 1208.70  10
   0  -7  -5 28059.9 1208.04  12
   0   7   5 29100.8 1085.64   8
   0   7  -5 32675.6 1318.27   8
   0  -7   5 30246.7 1118.20   7
   0   7  -5 29992.8 1149.50   7
   0  -7  -6 17868.4 688.094  13
   0   7   6 17775.2 590.420  13
   0  -7  -6 17125.7 805.168  10
   0  -7   6 18208.9 474.995  12
   0  -7  -6 18950.5 1040.85  12
   0  -7   6 19402.0 984.055   9
   0   7  -6 20574.5 1070.52   8
   0   7   6 17656.4 825.614   8
   0   7  -6 20122.1 971.373   7
   0  -7  -7 109617. 2021.73  13
   0   7   7 105898. 1841.14  13
   0  -7  -7 103336. 2604.86  12
   0  -7   7 103940. 1505.51  12
   0  -7  -7 109533. 2224.70  10
   0   7  -7 106349. 2525.81   8
   0   7   7 106596. 2160.53   8
   0  -7   7 114639. 2521.30   9
   0   7  -7 109991. 2529.73   7
   0   7   8 1326.92 203.791  13
   0  -7   8 948.112 124.898  12
   0  -7  -8 1457.63 516.049  12
   0   7   8 1414.88 393.623   6
   0  -7  -8 1679.00 419.751  10
   0   7   8 1158.95 272.310   8
   0  -7   8 1161.38 432.889   9
   0   7  -8 911.150 399.179   7
   0   7  -8 1362.19 402.237   8
   0   7   9 15974.1 317.394   4
   0   7   9 16543.2 686.644  13
   0  -7  -9 16832.7 1096.27  12
   0  -7   9 14979.5 477.097  12
   0   7   9 16568.8 904.657   6
   0  -7  -9 18007.3 881.899  10
   0   7   9 15252.2 815.547  11
   0  -7   9 15329.3 928.510   9
   0   7   9 16554.9 744.832   8
   0   7  -9 17153.6 972.110   8
   0   7  -9 15878.2 1002.62   7
   0   7 -10 47162.9 1760.95   7
   0  -7 -10 45409.9 1817.65  12
   0  -7  10 40121.4 903.246  12
   0   7  10 46477.7 1580.79   6
   0  -7 -10 43727.9 1402.04  10
   0   7  10 44104.7 1423.57  11
   0   7 -10 47509.5 1605.97   8
   0  -7  10 44132.5 1615.75   9
   0   7  10 44936.4 1243.28   8
   0   7  10 41125.4 716.878   4
   0   7 -11 184688. 3900.96   7
   0  -7  11 183132. 2615.32  12
   0  -7 -11 191203. 4105.14  12
   0   7  11 194435. 3598.36   6
   0   7  11 182982. 3331.05  11
   0  -7 -11 192693. 3368.45  10
   0  -7  11 184647. 3687.62   9
   0   7 -11 184852. 3572.20   8
   0   7  11 183442. 2982.12   8
   0   7  11 180518. 2340.82   4
   0   7 -12 395.395 329.759   8
   0   7 -12 523.245 434.478   7
   0  -7  12 104.239 112.850  12
   0  -7 -12 419.403 434.899  12
   0   7  12 591.745 597.555   6
   0   7  12 357.643 338.127  11
   0  -7 -12 280.925 406.084  10
   0  -7  12-396.934 445.819   9
   0   7  12 529.488 245.311   8
   0   7  12 124.539 97.9861   4
   0   7 -13 1237.09 374.968   8
   0   7 -13 338.346 436.220   7
   0  -7 -13 510.376 563.727  12
   0  -7  13 712.349 171.099  12
   0   7  13 1359.56 548.861   6
   0   7  13 834.598 364.543  11
   0   7  13 1024.09 244.212   8
   0  -7  13 1248.58 515.894   9
   0   7  13 984.687 147.311   4
   0  -7 -14 151.000 596.963  12
   0   7  14 553.701 415.906   6
   0  -7 -14 1680.06 413.671   7
   0   7  14 328.791 317.452  11
   0  -7  14 305.164 370.798   9
   0   7  14 997.419 265.699   8
   0   7 -14 1347.95 462.181   8
   0   7 -14 167.394 531.497   7
   0   7 -15 74342.2 1623.86  12
   0  -7 -15 71512.9 2602.99  12
   0  -7 -15 71441.5 2028.71   7
   0   7  15 75556.7 2326.12   6
   0   7  15 73211.4 2083.05  11
   0   7 -15 71695.8 2069.18   8
   0  -7  15 73459.6 2328.99   9
   0   7 -15 68233.8 2445.35   7
   0   7 -16 633.478 230.857  12
   0  -7 -16 827.430 635.737  12
   0  -7 -16 1653.69 473.752   7
   0   7  16 643.607 501.892   6
   0   7  16 41.3922 431.083  11
   0  -7  16 392.471 405.528   9
   0   7 -16-761.790 686.923   7
   0   7 -16 319.302 327.036   8
   0   7 -17 761.557 235.797  12
   0  -7 -17 1288.26 758.202  12
   0   7  17 786.489 491.709   6
   0  -7 -17 433.140 383.119   7
   0   7  17 1201.79 435.589  11
   0  -7  17 804.296 560.274   9
   0   7 -17-368.458 730.809   7
   0   7 -17 1004.88 360.836   8
   0   7 -18 1642.03 308.347  12
   0  -7 -18 1984.42 787.460  12
   0  -7 -18 1756.44 492.102   7
   0   7  18 1829.62 659.966   6
   0   7  18 2052.39 565.638  11
   0  -7  18 2503.06 740.661   9
   0   7 -18 2194.59 441.736   8
   0   7 -18 1044.69 578.829   7
   0   7 -19 79300.4 1931.24  12
   0   7  19 80183.1 2662.61   6
   0  -7 -19 74122.3 2396.12   7
   0  -7 -19 72882.9 2845.31  12
   0   7  19 79987.0 2370.48  11
   0   7 -19 77411.1 2135.66   8
   0  -7  19 81336.1 2657.36   9
   0   7 -19 72250.1 2748.28   7
   0  -7  20 2571.26 479.611   6
   0  -7 -20 2715.82 585.332   7
   0   7  20 3520.75 751.627   6
   0   7 -20 2918.95 407.448  12
   0   7  20 2887.59 560.277  11
   0  -7 -20 2298.08 781.169  12
   0   7 -20 3292.67 492.557   8
   0  -7  20 4217.91 782.625   9
   0   7 -20 2589.46 705.612   7
   0  -7 -21 193.783 480.674   7
   0   7  21 1629.81 612.699   6
   0  -7  21 181.776 338.611   6
   0   7  21-271.939 496.994  11
   0  -7 -21 1152.93 776.197  12
   0   7 -21 675.880 282.890  12
   0   7 -21 754.485 294.540   8
   0  -7  21 765.587 642.664   9
   0   7 -21-744.433 777.851   7
   0  -7  22 619.939 366.752   6
   0   7  22 2015.66 733.458   6
   0  -7 -22 875.930 460.954   7
   0   7  22 1609.62 583.015  11
   0  -7 -22 1088.46 717.569  12
   0   7 -22 973.791 309.948  12
   0  -7  22 1025.23 651.759   9
   0   7 -22 1410.66 346.162   8
   0   7 -22-618.717 793.810   7
   0   7 -23 8260.03 681.615  12
   0  -7 -23 8646.07 1133.66  12
   0   7  23 7314.14 881.471  11
   0  -7  23 7552.27 1008.96   9
   0   7 -23 6438.54 997.271   7
   0   7  23 8918.34 1125.65   6
   0  -7 -23 6863.44 871.691   7
   0  -7  23 7012.53 765.378   6
   0   7  24 1429.97 595.362  11
   0  -7 -24 1408.66 754.648  12
   0  -7  24 1271.66 648.061   9
   0   7 -24 218.273 632.600   7
   0  -7  24 2022.50 539.605   6
   0   7  24 2317.84 709.357   6
   0  -7 -24 814.192 520.363   7
   0  -7 -25 4619.08 1038.70  12
   0   7  25 3239.16 712.951  11
   0  -7  25 4136.77 833.354   9
   0   7 -25 3213.90 893.797   7
   0  -7 -25 2696.87 732.485   7
   0  -7  25 4397.32 663.993   6
   0   7  25 6376.29 1073.37   6
   0  -7 -26 5892.02 1118.89  12
   0   7  26 5160.58 872.531  11
   0  -7  26 5131.06 974.698   9
   0   7 -26 4834.03 980.798   7
   0  -7 -26 5216.21 925.232   7
   0   7  26 3689.18 900.918   6
   0  -7  26 4045.55 665.159   6
   0   7  27 39193.6 1983.14  11
   0  -7 -27 35598.3 2280.43  12
   0  -7  27 44770.1 2317.88   9
   0   7 -27 44564.4 2528.88   7
   0  -7  27 38227.3 1803.19   6
   0  -7 -27 38664.0 2156.21   7
   0   7  27 44004.1 2398.13   6
   0  -7 -28 4107.78 1027.64  12
   0   7  28 4562.13 837.343  11
   0  -7  28 4258.49 873.619   9
   0   7 -28 4230.59 937.288   7
   0   7  28 6091.69 1041.53   6
   0  -7  28 3912.70 700.342   6
   0  -7 -28 5035.74 916.193   7
   0  -7 -29 6780.24 1179.02  12
   0   7  29 5889.74 878.749  11
   0  -7  29 9450.45 1174.61   9
   0   7 -29 6618.00 1160.18   7
   0  -7 -29 8407.32 1129.27   7
   0   7  29 8990.29 1277.85   6
   0   7  30-171.849 467.810  11
   0  -7 -30-708.772 695.839  12
   0  -7  30 153.686 635.777   9
   0   7 -30-1973.18 885.138   7
   0   7  30 378.645 732.770   6
   0  -7 -30 203.318 517.187   7
   0  -7 -31-1481.51 854.603  12
   0   7  31-491.028 564.776  11
   0  -7  31-288.637 639.856   9
   0   7 -31-313.973 672.857   7
   0  -7 -31 100.126 544.472   7
   0   7  31 374.374 675.678   6
   0   7  32 970.162 761.676   6
   0  -7 -32 1352.68 643.149   7
   0   7  32-134.059 527.884  11
   0  -7 -32 987.829 770.152  12
   0  -7 -33 1746.80 731.054   7
   0   7  33 2470.12 718.347  11
   0  -8   0 14923.4 483.680  13
   0   8   0 14307.4 919.316   8
   0  -8   0 15102.1 645.691   7
   0  -8   0 15017.5 828.500  10
   0  -8   1 93758.4 1521.44  13
   0  -8  -1 92802.3 1476.31  13
   0  -8  -1 95170.4 2114.07  10
   0  -8   1 96317.3 2174.45  10
   0   8   1 93742.3 2334.40   8
   0   8  -1 94987.5 2442.69   8
   0  -8  -1 95085.3 1751.17   7
   0  -8   1 97072.5 1915.29   7
   0   8  -1 93143.6 1854.89   7
   0  -8  -2 51775.9 1011.36  13
   0  -8   2 54235.3 1109.11  13
   0  -8   2 55878.5 1622.99  10
   0  -8  -2 54042.6 1516.36  10
   0  -8  -2 55024.2 1573.14  12
   0   8  -2 53752.7 1796.47   8
   0   8   2 49786.4 1637.34   8
   0  -8  -2 52677.6 1190.75   7
   0  -8   2 54622.9 1433.14   7
   0   8  -2 52485.9 1361.99   7
   0   8   3 41337.2 853.998  13
   0  -8  -3 43314.5 918.276  13
   0  -8   3 42186.4 1014.21  13
   0  -8  -3 41806.6 1322.08  10
   0  -8   3 43590.2 1440.10  10
   0  -8  -3 40419.2 1420.35  12
   0   8   3 40975.7 1437.99   8
   0   8  -3 41353.8 1577.13   8
   0  -8   3 42734.8 1316.34   7
   0  -8  -3 40722.2 1009.59   7
   0   8  -3 41335.9 1240.03   7
   0  -8  -4 9262.79 437.217  13
   0   8   4 8796.36 371.717  13
   0  -8   4 8176.56 673.647  10
   0  -8  -4 8881.24 644.080  10
   0  -8  -4 9318.01 716.995  12
   0   8  -4 9118.51 780.419   8
   0   8   4 7712.67 636.432   8
   0  -8  -4 9168.78 452.668   7
   0   8  -4 8061.34 564.064   7
   0  -8  -5 28731.6 814.471  13
   0   8   5 27711.0 718.779  13
   0  -8  -5 27078.4 1060.87  10
   0  -8   5 27078.0 1203.44  10
   0  -8  -5 25484.6 1202.41  12
   0   8   5 27696.4 1124.03   8
   0   8  -5 26489.9 1281.53   8
   0  -8  -5 28099.0 826.544   7
   0   8  -5 26144.9 1106.07   7
   0  -8   6 11517.2 384.375  12
   0   8   6 12074.9 495.937  13
   0  -8  -6 12621.6 580.965  13
   0  -8  -6 11693.8 725.623  10
   0  -8   6 12540.6 860.679   9
   0  -8   6 12246.3 861.533  10
   0  -8  -6 12108.7 885.962  12
   0   8  -6 10626.0 829.957   8
   0   8   6 12638.4 771.760   8
   0   8  -6 11644.8 792.967   7
   0  -8  -7 4098.43 379.214  13
   0   8   7 4036.49 308.472  13
   0  -8  -7 3830.26 476.108  10
   0  -8  -7 4287.33 637.984  12
   0  -8   7 3950.05 211.100  12
   0  -8   7 4580.48 612.931   9
   0   8   7 4783.57 521.697   8
   0   8  -7 4876.36 575.140   7
   0   8  -7 3591.53 571.064   8
   0   8   8 15650.4 633.236  13
   0  -8  -8 14710.7 849.762  10
   0  -8   8 15257.9 421.541  12
   0  -8  -8 15243.3 1039.50  12
   0   8   8 16640.1 852.826   8
   0  -8   8 16040.7 1013.19   9
   0   8  -8 15828.9 1011.11   8
   0   8  -8 16867.0 1006.32   7
   0   8   9 123833. 2179.07  13
   0  -8   9 117934. 1660.55  12
   0  -8  -9 130759. 3187.68  12
   0  -8  -9 124707. 2594.32  10
   0  -8   9 124600. 2843.52   9
   0   8  -9 121456. 2876.10   8
   0   8   9 121913. 2457.35   8
   0   8  -9 126359. 2983.34   7
   0  -8 -10 14603.8 1131.06  12
   0  -8  10 13183.1 424.885  12
   0   8  10 14499.3 937.168   6
   0  -8 -10 14328.7 846.615  10
   0   8  10 12108.7 800.108  11
   0  -8  10 13265.3 972.650   9
   0   8 -10 13782.2 947.246   8
   0   8  10 12239.2 705.342   8
   0   8 -10 13121.2 978.157   7
   0   8 -11 31590.7 1550.83   7
   0  -8 -11 33111.5 1651.84  12
   0  -8  11 29478.4 720.013  12
   0   8  11 34105.7 1413.35   6
   0   8  11 34077.9 1311.68  11
   0  -8 -11 34581.7 1323.02  10
   0  -8  11 33320.1 1489.61   9
   0   8  11 32057.6 1111.07   8
   0   8 -11 33021.2 1423.54   8
   0   8  11 30360.8 498.635   4
   0   8 -12 231.960 477.578   7
   0   8 -12 216.163 395.297   8
   0  -8  12 706.309 137.856  12
   0  -8 -12 910.582 569.827  12
   0   8  12 900.239 432.821   6
   0   8  12 396.501 414.996  11
   0  -8 -12 783.633 397.842  10
   0  -8  12 1174.01 528.905   9
   0   8  12 594.652 259.278   8
   0   8  12 795.840 106.077   4
   0   8 -13 11746.5 998.640   7
   0  -8 -13 13949.6 1207.46  12
   0   8  13 14141.7 1011.38   6
   0  -8 -13 13707.8 904.725  10
   0   8  13 15212.0 951.781  11
   0   8  13 13852.4 720.689   8
   0   8 -13 14246.8 950.528   8
   0  -8  13 13947.4 1018.04   9
   0   8  13 13374.1 426.827   4
   0   8 -14 23115.4 1425.93   7
   0  -8 -14 25638.2 1603.03  12
   0  -8 -14 26665.0 1151.34   7
   0   8  14 27731.7 1394.54   6
   0   8  14 26741.3 1250.49  11
   0  -8  14 23696.3 1328.23   9
   0   8  14 24748.7 955.434   8
   0   8 -14 24124.7 1236.03   8
   0   8  14 24887.1 664.786   4
   0   8 -15 3440.81 731.288   7
   0   8 -15 4423.34 586.867   8
   0  -8 -15 3861.94 754.508  12
   0   8  15 5435.86 747.943   6
   0  -8 -15 4728.63 569.404   7
   0   8  15 5018.00 621.275  11
   0  -8  15 2784.71 650.317   9
   0   8  15 4782.25 435.327   8
   0   8  15 4355.45 303.822   4
   0  -8 -16 21184.8 1531.62  12
   0   8  16 25577.9 1446.11   6
   0  -8 -16 21355.3 1141.34   7
   0   8  16 20740.0 1166.72  11
   0  -8  16 20810.8 1356.84   9
   0   8 -16 19864.4 1126.49   8
   0   8 -16 19587.8 1381.11   7
   0  -8 -17 103629. 3361.20  12
   0  -8 -17 98396.2 2595.74   7
   0   8  17 101318. 2933.71   6
   0   8  17 99675.7 2663.35  11
   0   8 -17 99266.0 2577.83   8
   0  -8  17 99795.7 2933.44   9
   0   8 -17 102281. 3166.05   7
   0  -8 -18 5463.94 994.700  12
   0   8  18 7345.43 904.978   6
   0  -8 -18 6819.04 729.169   7
   0   8  18 6795.67 786.432  11
   0  -8  18 6612.94 831.941   9
   0   8 -18 7027.84 709.166   8
   0   8 -18 6603.70 981.711   7
   0  -8 -19 649.590 629.105  12
   0   8  19 1321.00 641.537   6
   0  -8 -19 875.582 440.857   7
   0   8  19 609.895 420.182  11
   0  -8  19 0.55380 567.187   9
   0   8 -19 1338.98 402.019   8
   0   8 -19 1794.06 694.336   7
   0   8  20 7245.40 828.617  11
   0  -8 -20 6023.93 968.788  12
   0   8 -20 7622.78 705.887   8
   0  -8  20 8585.22 982.590   9
   0   8 -20 7029.39 1029.30   7
   0  -8 -20 7155.77 810.369   7
   0   8  20 7565.23 987.608   6
   0  -8 -21 7960.33 1169.87  12
   0   8  21 8050.12 908.881  11
   0  -8  21 8567.15 1032.50   9
   0   8 -21 7886.34 689.599   8
   0   8 -21 7023.39 1021.00   7
   0   8  21 7739.90 996.041   6
   0  -8  21 8312.90 776.599   6
   0  -8 -21 5801.05 760.702   7
   0  -8 -22 5383.78 1046.26  12
   0   8  22 5466.81 784.870  11
   0   8 -22 5494.12 598.364   8
   0  -8  22 6018.48 898.091   9
   0   8 -22 4229.90 908.532   7
   0  -8 -22 4774.11 735.133   7
   0  -8  22 5801.79 691.624   6
   0   8  22 6529.62 936.845   6
   0  -8 -23 1123.15 740.630  12
   0   8  23 1404.01 541.698  11
   0  -8  23 2102.75 664.999   9
   0   8 -23 1552.47 798.938   7
   0  -8  23 2786.51 546.474   6
   0  -8 -23 1132.19 501.645   7
   0   8  23 2027.39 763.071   6
   0  -8 -24 11144.3 1338.25  12
   0   8  24 11360.1 1084.29  11
   0  -8  24 12209.7 1229.08   9
   0   8 -24 12446.3 1359.50   7
   0  -8  24 13254.0 1016.47   6
   0  -8 -24 10988.6 1106.29   7
   0   8  24 14570.3 1422.25   6
   0  -8 -25 18570.8 1735.31  12
   0   8  25 18728.4 1380.14  11
   0  -8  25 16934.7 1417.43   9
   0   8 -25 17279.4 1560.34   7
   0  -8 -25 15531.6 1350.17   7
   0  -8  25 17198.6 1170.70   6
   0   8  25 20773.4 1638.72   6
   0  -8 -26 2227.70 891.902  12
   0   8  26 1008.99 547.913  11
   0  -8  26 1517.44 631.674   9
   0   8 -26 3053.35 927.916   7
   0  -8 -26 3165.55 769.912   7
   0   8  26 3155.56 917.739   6
   0  -8  26 1669.80 491.201   6
   0  -8 -27 4290.85 1020.63  12
   0   8  27 3914.64 744.789  11
   0  -8  27 5077.79 963.938   9
   0   8 -27 4537.00 929.641   7
   0   8  27 6125.25 1100.94   6
   0  -8 -27 5050.07 888.191   7
   0  -8  27 3769.81 639.028   6
   0   8  28 953.410 561.326  11
   0  -8 -28-78.3846 592.922  12
   0  -8  28 813.532 676.327   9
   0   8 -28 799.832 783.716   7
   0   8  28 614.552 780.684   6
   0  -8 -28 1506.27 657.882   7
   0   8  29 18215.6 1470.47  11
   0  -8 -29 17623.9 1741.01  12
   0  -8  29 19780.2 1642.88   9
   0   8 -29 17989.1 1683.28   7
   0   8  29 19913.1 1746.73   6
   0  -8 -29 18046.6 1575.32   7
   0  -8 -30 2906.48 976.844  12
   0   8  30 2411.80 693.367  11
   0  -8  30 2690.24 786.608   9
   0   8 -30 1986.83 848.898   7
   0  -8 -30 2842.58 791.322   7
   0   8  30 3961.91 1043.72   6
   0  -8 -31 387.910 665.054  12
   0   8  31-134.553 536.088  11
   0  -8  31-521.347 677.381   9
   0   8 -31 37.1084 620.636   7
   0   8  31 368.763 686.810   6
   0  -8 -31 205.174 513.738   7
   0  -8 -32 5768.55 1042.96   7
   0   8  32 8034.22 1075.02  11
   0  -9   0-46.4542 127.635  13
   0  -9   0-482.537 412.311  10
   0   9   0-803.362 583.446   8
   0  -9   0 9.44561 147.573   7
   0  -9  -1 59128.1 1652.72  12
   0  -9  -1 55874.9 1090.48  13
   0  -9   1 60151.2 1132.94  13
   0  -9   1 58093.4 1739.03  10
   0  -9  -1 57635.2 1693.29  10
   0   9  -1 57111.3 1939.64   8
   0   9   1 57395.3 1892.35   8
   0  -9  -1 57054.1 1367.59   7
   0  -9   1 56878.0 1469.93   7
   0  -9  -2 30392.6 566.237   4
   0  -9  -2 29703.8 757.809  13
   0  -9   2 30940.4 814.783  13
   0  -9  -2 30228.2 1200.01  10
   0  -9   2 33627.1 1315.02  10
   0  -9  -2 32570.4 1256.80  12
   0   9   2 29644.9 1335.84   8
   0   9  -2 30037.5 1399.19   8
   0   9  -2 28941.8 1041.55   7
   0  -9   2 30497.5 1086.30   7
   0  -9  -2 29848.9 909.903   7
   0  -9  -3 12306.6 493.503  13
   0  -9   3 11733.5 534.149  13
   0  -9   3 12808.7 868.888  10
   0  -9  -3 13268.9 814.798  10
   0  -9  -3 12705.5 849.138  12
   0   9   3 11598.9 827.201   8
   0   9  -3 12331.9 927.867   8
   0  -9  -3 13082.6 573.913   7
   0   9  -3 11928.0 709.106   7
   0  -9  -4 44019.4 1032.65  13
   0   9   4 39197.3 905.876  13
   0  -9   4 42346.6 1100.94  13
   0  -9  -4 44403.2 1460.54  10
   0  -9   4 43201.1 1566.21  10
   0  -9  -4 45536.9 1628.85  12
   0   9   4 45071.4 1583.49   8
   0   9  -4 44487.3 1720.31   8
   0  -9  -4 43070.8 1089.21   7
   0   9  -4 42426.3 1365.99   7
   0  -9  -5 83088.0 1582.97  13
   0   9   5 79075.5 1419.93  13
   0  -9   5 84789.8 2295.78  10
   0  -9  -5 83577.0 2075.73  10
   0  -9  -5 81252.4 2317.50  12
   0   9  -5 86203.9 2458.25   8
   0   9   5 82376.4 2167.63   8
   0  -9  -5 81455.4 1617.09   7
   0   9  -5 81326.8 2061.99   7
   0  -9  -6 32052.6 971.690  13
   0   9   6 31356.0 836.660  13
   0  -9   6 30670.5 692.374  12
   0  -9  -6 30472.0 1221.27  10
   0  -9   6 32324.5 1417.20  10
   0  -9  -6 32924.5 1465.81  12
   0   9  -6 32890.1 1467.83   8
   0   9   6 32324.1 1299.98   8
   0  -9  -6 32354.5 952.193   7
   0   9  -6 31927.5 1301.84   7
   0   9   7 34759.8 932.347  13
   0  -9  -7 36304.5 1085.95  13
   0  -9   7 36973.8 1513.79   9
   0  -9  -7 36939.2 1364.20  10
   0  -9   7 36802.7 1544.21  10
   0  -9   7 34526.0 688.841  12
   0  -9  -7 40436.3 1700.69  12
   0   9  -7 35634.9 1544.97   8
   0   9   7 36864.6 1357.75   8
   0   9  -7 34997.8 1421.89   7
   0   9   8 101.841 109.571  13
   0  -9   8-313.430 542.829  10
   0  -9  -8-349.956 445.363  10
   0  -9   8 160.322 71.8061  12
   0  -9  -8 266.820 431.062  12
   0   9   8 220.785 343.889   8
   0  -9   8 239.002 409.101   9
   0   9  -8 65.2665 346.705   7
   0   9  -8-291.289 466.554   8
   0   9   9 1047.10 194.936  13
   0  -9   9 1354.75 115.670  12
   0  -9  -9 513.739 395.964  12
   0  -9   9 1338.67 515.440   9
   0   9   9 373.990 365.687   8
   0   9  -9 740.826 419.581   8
   0   9  -9 949.386 435.013   7
   0  -9  -9 1774.90 431.847  10
   0  -9 -10 11229.2 1057.25  12
   0  -9  10 9322.86 290.056  12
   0  -9  10 11689.5 920.027   9
   0   9  10 9897.45 698.104   8
   0   9 -10 10494.6 874.325   8
   0   9 -10 11521.2 940.530   7
   0  -9 -10 9952.64 765.358  10
   0   9  10 9610.80 770.114  11
   0  -9 -11 19440.3 1343.22  12
   0   9 -11 17526.8 1111.24   8
   0  -9  11 18468.8 1127.18   9
   0   9  11 18221.7 923.360   8
   0   9 -11 18120.0 1169.59   7
   0  -9 -11 17914.3 1044.15  10
   0   9  11 18158.3 1018.66  11
   0  -9 -12 38399.1 1918.84  12
   0   9  12 36769.8 1473.81  11
   0  -9 -12 38096.8 1503.85  10
   0  -9  12 39080.4 1669.30   9
   0   9  12 37086.3 1306.32   8
   0   9 -12 38005.5 1630.65   8
   0   9 -12 38954.2 1740.44   7
   0  -9 -13 98480.7 3123.01  12
   0   9  13 97779.4 2698.55   6
   0  -9 -13 98667.6 2526.20  10
   0   9  13 96904.8 2522.11  11
   0  -9  13 97467.3 2742.02   9
   0   9  13 96412.9 2195.72   8
   0   9 -13 92197.2 2602.21   8
   0   9 -13 95110.5 2882.64   7
   0   9 -14 24335.4 1498.98   7
   0  -9 -14 25654.3 1641.55  12
   0   9  14 27585.6 1437.49   6
   0   9  14 24931.4 1260.80  11
   0  -9 -14 27882.1 1337.11  10
   0  -9  14 22849.5 1374.98   9
   0   9  14 26875.4 1075.77   8
   0   9 -14 23323.2 1276.99   8
   0   9  14 26005.3 522.892   4
   0  -9 -15 7890.43 1028.94  12
   0  -9 -15 8945.74 752.477   7
   0   9  15 8792.34 964.838   6
   0   9  15 8122.54 829.081  11
   0   9 -15 7796.08 800.761   8
   0  -9  15 6780.80 805.334   9
   0   9  15 8755.65 620.058   8
   0   9 -15 7188.79 909.919   7
   0  -9 -16 3896.34 884.159  12
   0  -9 -16 3912.47 559.488   7
   0   9  16 3877.25 767.227   6
   0   9  16 3587.07 636.240  11
   0   9 -16 3688.61 607.061   8
   0  -9  16 1789.40 546.432   9
   0   9  16 4163.23 450.806   8
   0   9 -16 3702.68 777.173   7
   0  -9 -17 6254.24 1043.92  12
   0  -9 -17 7268.38 745.481   7
   0   9  17 8038.03 949.131   6
   0   9  17 6021.40 735.179  11
   0  -9  17 5933.32 782.430   9
   0   9 -17 6230.83 708.909   8
   0   9 -17 6365.25 900.828   7
   0  -9 -18 666.037 717.444  12
   0  -9 -18 2446.96 541.641   7
   0   9  18 2290.28 640.875   6
   0   9  18 1700.80 567.692  11
   0   9 -18 1574.47 457.320   8
   0  -9  18 1284.23 557.210   9
   0   9 -18 1773.93 720.128   7
   0   9  19 17062.3 1192.99  11
   0  -9 -19 13904.0 1378.61  12
   0  -9  19 17863.5 1328.59   9
   0   9 -19 17477.1 1102.44   8
   0   9 -19 18475.3 1482.68   7
   0  -9 -19 16267.1 1103.44   7
   0   9  19 18023.3 1387.04   6
   0  -9 -20 26363.5 1868.92  12
   0   9  20 27123.6 1478.37  11
   0   9 -20 28173.1 1380.02   8
   0  -9  20 29125.7 1697.50   9
   0   9 -20 31531.0 1911.97   7
   0  -9 -20 29144.6 1503.66   7
   0   9  20 30763.8 1793.21   6
   0  -9 -21 23711.2 1834.88  12
   0   9  21 24288.1 1455.55  11
   0  -9  21 27054.6 1701.39   9
   0   9 -21 25511.4 1296.85   8
   0   9 -21 24606.1 1728.55   7
   0  -9 -21 23465.2 1416.64   7
   0   9  21 26441.1 1720.88   6
   0   9  22 16398.5 1258.68  11
   0  -9 -22 16542.3 1636.24  12
   0  -9  22 15642.8 1323.25   9
   0   9 -22 15822.5 1024.49   8
   0   9 -22 16281.5 1479.78   7
   0  -9  22 16584.4 1068.79   6
   0   9  22 16232.8 1432.48   6
   0  -9 -22 16331.1 1248.30   7
   0   9  23 509.012 558.626  11
   0  -9 -23 1064.09 790.718  12
   0  -9  23-506.090 704.341   9
   0   9 -23 323.553 689.004   7
   0  -9 -23-515.374 522.145   7
   0   9  23 1082.23 669.269   6
   0  -9  23 717.922 371.976   6
   0  -9 -24 1557.59 837.895  12
   0   9  24 529.426 528.505  11
   0  -9  24-248.267 701.321   9
   0   9 -24 748.578 716.786   7
   0  -9  24 200.784 327.130   6
   0  -9 -24-427.348 547.927   7
   0   9  24 1009.54 719.151   6
   0  -9 -25 13232.1 1499.34  12
   0   9  25 13428.0 1187.74  11
   0  -9  25 11416.7 1258.85   9
   0   9 -25 12692.4 1385.87   7
   0  -9  25 12678.3 987.056   6
   0  -9 -25 11359.1 1162.63   7
   0   9  25 16868.9 1535.26   6
   0  -9 -26 5921.01 1166.45  12
   0   9  26 5518.59 836.083  11
   0  -9  26 4520.27 950.558   9
   0   9 -26 5087.58 999.633   7
   0   9  26 6802.60 1132.30   6
   0  -9 -26 5395.58 864.600   7
   0  -9 -27 3838.23 1034.34  12
   0   9  27 4812.97 816.201  11
   0  -9  27 5151.42 992.656   9
   0   9 -27 5298.94 1051.73   7
   0  -9 -27 5421.58 918.021   7
   0   9  27 5900.11 1065.00   6
   0   9  28 12785.6 1222.27  11
   0  -9 -28 13095.1 1564.91  12
   0  -9  28 13353.3 1379.42   9
   0   9 -28 15239.4 1552.74   7
   0  -9 -28 14190.3 1402.00   7
   0   9  28 17329.0 1650.87   6
   0  -9 -29 1652.37 760.274  12
   0   9  29 1025.66 576.583  11
   0  -9  29 1056.54 634.995   9
   0   9 -29 1820.49 816.111   7
   0   9  29 2807.14 876.150   6
   0  -9 -29 2265.16 689.590   7
   0   9  30 8961.30 1115.87  11
   0  -9 -30 9965.87 1456.90  12
   0  -9  30 8161.74 1148.73   9
   0   9 -30 8648.40 1280.34   7
   0  -9 -30 7718.17 1102.62   7
   0   9  30 10571.2 1406.65   6
   0   9  31 5589.42 949.680  11
   0 -10   0 302.696 465.441  10
   0 -10   0 1345.75 186.258  13
   0  10   0 465.723 454.680   8
   0 -10   0 1611.48 309.387  12
   0 -10  -1 13250.1 765.325  12
   0 -10   1 12316.2 661.028  12
   0 -10  -1 13016.2 477.555  13
   0 -10   1 12520.2 499.122  13
   0 -10  -1 12272.0 838.425  10
   0 -10   1 11585.4 816.361  10
   0  10   1 11982.9 954.737   8
   0  10  -1 11883.9 950.344   8
   0 -10  -1 12296.5 629.578   7
   0 -10  -2 299.921 74.7987   4
   0 -10  -2 119.428 68.4411   4
   0 -10   2 160.149 141.332  13
   0 -10  -2 4.76730 143.594  13
   0 -10   2 926.658 504.242  10
   0 -10  -2 349.326 355.444  10
   0 -10  -2 212.176 337.818  12
   0  10  -2-245.649 508.661   8
   0  10   2-265.512 500.206   8
   0  10  -2 264.633 247.236   7
   0 -10  -2 497.847 168.951   7
   0 -10   3 142870. 2262.99  13
   0 -10  -3 139863. 2162.14  13
   0 -10  -3 142049. 2985.47  10
   0 -10   3 148539. 3172.98  10
   0 -10  -3 150042. 3103.82  12
   0  10   3 132423. 3135.21   8
   0  10  -3 146338. 3429.56   8
   0  10  -3 142329. 2748.22   7
   0 -10  -3 137044. 2401.33   7
   0 -10   4 7113.55 462.573  13
   0  10   4 6870.48 360.848  13
   0 -10  -4 7931.96 436.324  13
   0 -10  -4 8028.10 749.353  10
   0 -10   4 7918.42 768.298  10
   0 -10  -4 8001.34 754.088  12
   0  10   4 7285.59 740.513   8
   0  10  -4 7507.30 842.403   8
   0  10  -4 7569.09 631.888   7
   0 -10  -4 6755.68 438.022   7
   0 -10   5 51215.5 1330.48  13
   0 -10  -5 53787.9 1227.93  13
   0  10   5 49300.7 1068.05  13
   0 -10   5 51027.2 1829.63  10
   0 -10  -5 55967.0 1738.67  10
   0 -10  -5 54455.4 1938.90  12
   0  10   5 51321.6 1796.52   8
   0  10  -5 54333.8 2019.88   8
   0  10  -5 50777.7 1625.41   7
   0 -10  -5 50794.7 1262.54   7
   0 -10  -6 83.6296 191.388  13
   0  10   6 267.778 120.571  13
   0 -10  -6-234.237 435.377  10
   0 -10   6-312.878 505.497  10
   0 -10  -6 247.517 438.128  12
   0 -10   6 228.032 96.2581  12
   0  10   6 1240.08 497.427   8
   0  10  -6 657.490 419.639   8
   0  10  -6-1.39334 324.213   7
   0  10   7 47067.2 1104.21  13
   0 -10  -7 48229.6 1303.50  13
   0 -10  -7 48419.3 1633.47  10
   0 -10   7 49316.1 1890.62  10
   0 -10  -7 50240.7 1945.58  12
   0 -10   7 47098.2 837.219  12
   0  10   7 47569.3 1671.77   8
   0  10  -7 49586.7 1899.54   8
   0  10  -7 46653.5 1687.90   7
   0  10   8 16221.2 649.539  13
   0 -10   8 15041.7 1058.60  10
   0 -10  -8 17120.6 989.112  10
   0 -10  -8 16269.9 1180.17  12
   0 -10   8 14709.8 354.991  12
   0  10  -8 16254.8 1115.57   8
   0  10   8 17932.3 1023.79   8
   0  10  -8 17614.9 1079.45   7
   0  10   9 1432.67 225.013  13
   0 -10  -9 1378.74 546.203  12
   0  10  -9 1983.43 533.096   8
   0  10   9 595.201 355.408   8
   0 -10   9 1748.54 561.187   9
   0  10  -9 1964.35 528.393   7
   0 -10  -9 223.372 462.985  10
   0 -10   9 1550.74 526.735  10
   0 -10 -10 1330.55 521.466  12
   0  10 -10 596.188 449.910   8
   0 -10  10 990.429 544.646   9
   0  10  10 2494.59 532.858   8
   0  10 -10 1355.15 505.363   7
   0 -10 -10 1006.29 495.194  10
   0 -10  10 888.145 523.308  10
   0 -10 -11 72023.8 2609.14  12
   0  10  11 74472.4 2015.44   8
   0  10 -11 72304.3 2338.65   8
   0 -10  11 72173.6 2300.31   9
   0  10 -11 74428.1 2411.20   7
   0  10  11 66392.7 2082.66  11
   0 -10 -11 69022.0 2082.15  10
   0 -10 -12 2531.72 742.664  12
   0  10  12 1906.87 430.114   8
   0 -10  12 1882.62 634.815   9
   0  10 -12 1839.94 581.049   8
   0  10 -12 2171.42 602.811   7
   0 -10 -12 3120.78 586.193  10
   0  10  12 1976.42 509.095  11
   0 -10 -13 176.441 673.208  12
   0  10 -13 1148.91 477.244   8
   0 -10  13 1506.91 606.483   9
   0  10  13 874.303 375.062   8
   0  10 -13 233.877 463.841   7
   0 -10 -13 2016.34 584.688  10
   0  10  13 799.172 502.009  11
   0 -10 -14 659.544 749.514  12
   0  10  14 923.263 541.563  11
   0 -10 -14 390.528 510.928  10
   0  10 -14 1167.86 571.504   8
   0 -10  14 419.656 614.602   9
   0  10  14-84.6750 316.848   8
   0  10 -14-330.558 456.394   7
   0 -10 -15 122438. 3766.53  12
   0 -10 -15 125583. 2821.59   7
   0  10  15 122672. 3066.40  11
   0  10 -15 123514. 3162.12   8
   0  10  15 128269. 2670.16   8
   0 -10  15 120762. 3247.43   9
   0  10 -15 117590. 3411.36   7
   0 -10 -16-229.932 659.292  12
   0 -10 -16 850.626 405.494   7
   0  10  16 509.707 533.209  11
   0 -10  16 684.540 509.894   9
   0  10  16 574.736 335.238   8
   0  10 -16 780.338 478.051   8
   0  10 -16-142.579 526.525   7
   0 -10 -17-401.606 644.991  12
   0 -10 -17 547.229 365.024   7
   0  10  17 179.593 406.759  11
   0 -10  17 633.462 508.140   9
   0  10 -17 484.922 438.533   8
   0  10 -17 146.418 581.893   7
   0 -10 -18 844.973 609.250  12
   0  10  18 2272.75 641.454   6
   0 -10 -18 1630.94 485.583   7
   0  10  18 1420.34 569.851  11
   0  10 -18 1783.08 501.337   8
   0 -10  18 1572.07 568.633   9
   0  10 -18 1025.75 594.536   7
   0 -10 -19 23371.9 1784.28  12
   0  10  19 28339.0 1523.60  11
   0 -10 -19 26363.9 1418.85   7
   0  10  19 28916.0 1740.38   6
   0 -10  19 26624.2 1632.83   9
   0  10 -19 26008.9 1380.26   8
   0  10 -19 26057.1 1697.65   7
   0 -10 -20 1560.23 837.670  12
   0 -10 -20 1609.13 487.090   7
   0  10  20 1998.28 773.148   6
   0  10  20 1531.69 537.461  11
   0 -10  20 1576.39 693.750   9
   0  10 -20 1153.62 410.981   8
   0  10 -20 1818.10 743.290   7
   0 -10 -21 1122.78 874.972  12
   0 -10 -21 1318.09 500.213   7
   0  10  21 2075.73 775.933   6
   0  10  21 1808.64 641.311  11
   0 -10  21 2188.36 667.910   9
   0  10 -21 1442.82 470.007   8
   0  10 -21 1618.64 746.453   7
   0  10  22-24.2501 576.497  11
   0 -10 -22 128.232 784.068  12
   0  10 -22 279.997 352.114   8
   0 -10  22 185.417 649.948   9
   0  10 -22-202.609 685.269   7
   0  10  22 504.731 733.733   6
   0 -10 -22 179.585 415.617   7
   0 -10  22 557.035 355.138   6
   0  10  23 47971.1 2138.32  11
   0 -10 -23 50017.8 2733.48  12
   0 -10  23 51867.7 2403.21   9
   0  10 -23 47391.0 2463.06   7
   0  10  23 53352.2 2522.67   6
   0 -10  23 44408.9 1756.76   6
   0 -10 -23 44747.5 2094.65   7
   0  10  24 1742.08 605.967  11
   0 -10 -24 2524.93 884.668  12
   0 -10  24 1179.12 666.239   9
   0  10 -24 1032.23 750.128   7
   0 -10 -24 1220.56 515.027   7
   0  10  24 2772.92 901.247   6
   0 -10 -25 4202.44 1039.25  12
   0  10  25 5744.48 878.773  11
   0 -10  25 6054.39 949.803   9
   0  10 -25 6338.21 1093.75   7
   0 -10 -25 4586.68 751.040   7
   0 -10 -26 2331.67 944.757  12
   0  10  26 1271.59 586.432  11
   0 -10  26 979.473 581.015   9
   0  10 -26 2387.41 806.273   7
   0 -10 -26 1510.88 548.008   7
   0  10  27 641.012 539.620  11
   0 -10 -27-7.55525 749.916  12
   0 -10  27-360.270 631.395   9
   0  10 -27 198.234 575.241   7
   0 -10 -27 764.501 559.430   7
   0  10 -28-437.690 709.662   7
   0 -10 -28-997.918 796.488  12
   0  10  28-321.308 500.194  11
   0 -10  28 93.4927 532.290   9
   0  10 -29 8734.45 1257.15   7
   0 -10 -29 7113.00 1249.69  12
   0  10  29 8227.88 1061.10  11
   0 -10  29 8102.76 1110.69   9
   0  10 -30 397.998 722.724   7
   0  10  30 302.972 524.876  11
   0 -11   0 2543.77 615.710  10
   0 -11   0 1538.27 237.205  13
   0 -11  -1 27155.1 1148.73  12
   0 -11   1 27279.7 1040.17  12
   0 -11  -1 26598.2 735.581  13
   0 -11   1 25605.5 747.324  13
   0 -11   1 24887.2 1264.28  10
   0 -11  -1 26617.7 1272.31  10
   0  11  -1 26328.7 1441.59   8
   0 -11  -1 25055.4 648.017   4
   0 -11   2 3448.02 396.703  12
   0 -11  -2 4026.87 520.632  12
   0 -11   2 3293.59 292.801  13
   0 -11  -2 3943.05 294.130  13
   0 -11   2 2199.04 529.043  10
   0 -11  -2 3856.34 591.987  10
   0  11  -2 3067.41 708.386   8
   0  11   2 2628.03 567.477   8
   0 -11  -2 4106.02 180.372   4
   0 -11  -2 3897.89 177.835   4
   0 -11  -3 26322.9 773.031  13
   0 -11   3 25128.8 808.501  13
   0 -11   3 26286.0 1349.77  10
   0 -11  -3 25323.6 1251.20  10
   0 -11  -3 27437.8 1256.54  12
   0 -11   3 26206.6 902.138  12
   0  11  -3 27668.5 1518.85   8
   0  11   3 23493.1 1311.82   8
   0  11  -3 24471.7 1076.58   7
   0 -11  -4 69460.0 1405.08  13
   0 -11   4 66783.7 1476.43  13
   0 -11   4 68034.1 2198.67  10
   0 -11  -4 71950.9 2107.38  10
   0 -11  -4 74119.2 2196.05  12
   0 -11   4 69729.8 1449.37  12
   0  11  -4 69853.2 2370.90   8
   0  11   4 67072.2 2197.63   8
   0  11  -4 67345.9 1888.16   7
   0 -11  -5 58441.8 1336.10  13
   0  11   5 54472.8 1160.48  13
   0 -11   5 56555.0 1420.43  13
   0 -11   5 55672.8 2013.18  10
   0 -11  -5 61922.3 1932.26  10
   0 -11  -5 57186.7 2012.58  12
   0 -11   5 59980.4 1212.70  12
   0  11  -5 60283.1 2197.24   8
   0  11   5 58838.2 2012.29   8
   0  11  -5 56784.1 1785.79   7
   0 -11  -6 16280.6 709.393  13
   0  11   6 15986.7 585.369  13
   0 -11   6 17323.1 814.634  13
   0 -11   6 16790.7 515.857  12
   0 -11  -6 15863.7 1029.72  10
   0 -11   6 16875.4 1170.86  10
   0 -11  -6 16031.8 1124.09  12
   0 -11   6 18835.7 553.370  12
   0  11   6 16086.9 1077.87   8
   0  11  -6 16650.3 1188.54   8
   0  11  -6 17828.9 1015.49   7
   0  11   7 27808.0 821.575  13
   0 -11  -7 29580.4 1336.00  10
   0 -11   7 30220.7 1559.58  10
   0 -11  -7 27603.2 1530.85  12
   0 -11   7 28063.6 596.634  12
   0 -11   7 29337.4 614.102  12
   0  11   7 27460.1 1350.02   8
   0  11  -7 30154.0 1583.79   8
   0  11  -7 27375.1 1324.23   7
   0  11   8 466.775 151.051  13
   0 -11  -8 422.089 454.905  12
   0  11  -8 68.3188 537.456   8
   0  11   8 1683.33 510.459   8
   0  11  -8 868.613 422.158   7
   0 -11   8 40.7448 560.298  10
   0 -11  -8-442.638 536.836  10
   0 -11  -9-66.0216 465.515  12
   0  11   9-489.941 471.905   8
   0  11  -9-212.486 526.069   8
   0  11  -9 471.838 395.138   7
   0 -11  -9-377.523 507.902  10
   0 -11   9 40.8617 561.393  10
   0 -11 -10 2163.90 651.512  12
   0  11  10 2809.96 553.522   8
   0  11 -10 2298.46 591.494   8
   0  11 -10 3180.36 625.985   7
   0 -11  10 2548.91 639.997  10
   0 -11 -10 3247.55 653.796  10
   0 -11 -11 392.892 547.499  12
   0 -11  11 637.881 482.874   9
   0  11 -11-430.970 550.016   8
   0  11  11-62.8460 366.154   8
   0  11 -11-220.910 406.227   7
   0  11  11-146.576 494.146  11
   0 -11 -11-336.248 491.321  10
   0 -11  11 564.428 599.898  10
   0 -11 -12 54291.3 2407.83  12
   0 -11  12 58440.2 2136.58   9
   0  11  12 55570.9 1838.35   8
   0  11 -12 56452.4 2175.56   8
   0  11 -12 55463.6 2144.78   7
   0  11  12 56845.1 2018.99  11
   0 -11  12 54688.7 2128.86  10
   0 -11 -12 57430.2 1997.05  10
   0 -11 -13 95197.2 3266.18  12
   0  11 -13 99073.3 2899.26   8
   0  11  13 103682. 2533.20   8
   0 -11  13 101998. 2909.86   9
   0  11 -13 98278.5 2992.27   7
   0  11  13 98934.5 2748.83  11
   0 -11 -13 102398. 2724.31  10
   0 -11 -14 9609.50 1138.71  12
   0 -11 -14 9903.60 909.859  10
   0  11  14 9161.22 904.442  11
   0 -11  14 11181.0 1041.24   9
   0  11 -14 10936.3 997.527   8
   0  11  14 9489.53 757.688   8
   0  11 -14 9772.79 1023.03   7
   0 -11 -15 7796.40 1097.62  12
   0 -11 -15 9791.62 791.157   7
   0  11  15 8241.97 880.775  11
   0 -11 -15 7253.02 850.461  10
   0 -11  15 7286.54 866.305   9
   0  11 -15 7091.00 815.096   8
   0  11  15 7988.43 701.706   8
   0  11 -15 7968.74 961.579   7
   0 -11 -16-696.244 793.113  12
   0 -11 -16 858.652 382.757   7
   0  11  16-217.519 458.639  11
   0  11 -16 539.398 419.873   8
   0  11  16 236.439 317.516   8
   0 -11  16 35.3361 550.796   9
   0  11 -16 1319.05 604.287   7
   0 -11 -17 5182.05 999.377  12
   0 -11 -17 6573.34 728.593   7
   0  11  17 6929.25 863.089  11
   0  11 -17 6519.19 802.199   8
   0 -11  17 6100.35 878.419   9
   0  11  17 6307.40 598.677   8
   0  11 -17 5353.44 857.410   7
   0 -11 -18 1732.71 777.319  12
   0 -11 -18 4332.28 623.308   7
   0  11  18 3038.79 661.070  11
   0  11 -18 2668.75 587.048   8
   0 -11  18 3059.10 699.315   9
   0  11 -18 3479.11 811.057   7
   0 -11 -19 698.058 777.777  12
   0 -11 -19 1386.55 439.022   7
   0  11  19 2451.30 634.299  11
   0  11 -19 1167.28 447.721   8
   0 -11  19 1689.98 618.899   9
   0  11 -19 1642.08 660.156   7
   0 -11 -20 9015.58 1295.81  12
   0  11  20 9202.84 1039.09  11
   0 -11  20 9213.92 1116.83   9
   0  11 -20 7396.25 816.631   8
   0  11 -20 8548.47 1103.22   7
   0 -11 -20 7870.80 846.485   7
   0 -11 -21 36989.9 2371.48  12
   0  11  21 39275.3 1919.00  11
   0 -11  21 39559.0 2059.97   9
   0  11 -21 35047.0 1669.66   8
   0  11 -21 37479.7 2123.30   7
   0 -11 -21 37321.9 1794.72   7
   0  11  22 14232.3 1219.07  11
   0 -11 -22 14136.2 1537.91  12
   0 -11  22 16081.4 1407.51   9
   0  11 -22 14117.6 1041.23   8
   0  11 -22 15994.8 1489.77   7
   0 -11 -22 15294.9 1195.34   7
   0 -11 -23 5919.64 1125.78  12
   0  11  23 5415.45 848.450  11
   0 -11  23 4815.10 844.652   9
   0  11 -23 4519.72 934.227   7
   0 -11 -23 3864.64 684.340   7
   0  11  24 392.060 507.135  11
   0 -11 -24 1456.18 887.582  12
   0 -11  24 1807.05 722.022   9
   0  11 -24 632.498 650.901   7
   0 -11 -24 390.465 429.715   7
   0 -11 -25 11739.8 1524.52  12
   0  11  25 12256.5 1208.74  11
   0 -11  25 12458.9 1290.31   9
   0  11 -25 13869.1 1418.51   7
   0 -11 -25 12621.1 1186.76   7
   0  11 -26 1287.09 737.489   7
   0 -11 -26 2127.59 977.574  12
   0  11  26 2112.90 676.583  11
   0 -11  26 1026.16 685.270   9
   0  11 -27-650.804 703.309   7
   0 -11 -27-594.864 763.819  12
   0  11  27 653.249 608.976  11
   0 -11  27 702.863 582.724   9
   0  11 -28 1585.29 693.824   7
   0 -11 -28 1446.91 763.824  12
   0  11  28 1774.10 652.708  11
   0 -11  28 2389.12 754.841   9
   0  11 -29 6201.52 1137.51   7
   0 -11  29 6121.81 1071.46   9
   0 -11 -29 4286.14 1050.69  12
   0  11  29 4619.50 871.756  11
   0  11  30 2889.63 776.071  11
   0 -12   0 1585.68 516.613  10
   0 -12   0 2067.04 226.299  13
   0  12   0 2081.15 573.128   8
   0 -12   0 2205.18 394.578  12
   0 -12   1 41280.1 1298.05  12
   0 -12  -1 38537.2 929.272  13
   0 -12   1 39119.5 956.424  13
   0 -12   1 38779.7 1675.38  10
   0 -12  -1 39399.6 1654.56  10
   0  12   1 36004.9 1732.17   8
   0  12  -1 37183.3 1779.30   8
   0 -12  -1 37544.9 819.424   4
   0 -12  -2 28416.4 1389.64  10
   0 -12   2 25465.2 1367.11  10
   0 -12  -2 25718.6 1191.77  12
   0 -12   2 27499.2 999.498  12
   0  12  -2 25155.1 1493.28   8
   0  12   2 23651.4 1425.14   8
   0 -12   2 25352.7 791.550  13
   0 -12  -2 26816.9 769.971  13
   0 -12   3 16430.9 1138.83  10
   0 -12  -3 19211.1 1171.38  10
   0 -12  -3 18239.0 1048.96  12
   0 -12   3 18066.2 751.885  12
   0  12   3 16782.6 1221.78   8
   0  12  -3 18485.3 1315.89   8
   0 -12   3 16960.5 666.254  13
   0 -12  -3 19465.0 664.703  13
   0 -12   4 1787.52 271.480  13
   0 -12  -4 1340.94 218.368  13
   0 -12   4 1187.04 541.457  10
   0 -12  -4 1985.49 532.581  10
   0 -12  -4 1578.11 459.501  12
   0 -12   4 1840.90 262.030  12
   0  12  -4 1144.45 552.208   8
   0  12   4 1488.64 512.333   8
   0  12  -4 1619.53 405.525   7
   0 -12  -5 13476.2 607.273  13
   0 -12   5 13271.8 674.495  13
   0 -12  -5 13935.9 1014.38  10
   0 -12   5 13423.2 1091.27  10
   0 -12   5 13180.5 541.243  12
   0 -12  -5 12315.3 982.032  12
   0  12  -5 13208.3 1150.83   8
   0  12   5 13053.6 1057.97   8
   0  12  -5 13445.0 882.797   7
   0 -12   6 59094.5 1103.03  12
   0  12   6 58642.8 1245.90  13
   0 -12   6 65209.4 1597.64  13
   0 -12  -6 63351.2 1465.84  13
   0 -12  -6 59601.9 2025.06  10
   0 -12   6 64208.6 2280.94  10
   0 -12  -6 64458.2 2234.23  12
   0 -12   6 62190.9 1141.07  12
   0  12   6 56481.8 2065.82   8
   0  12  -6 63093.3 2335.73   8
   0  12  -6 60864.0 1960.48   7
   0 -12   7 9775.59 651.768  13
   0  12   7 8336.57 445.351  13
   0 -12  -7 9232.13 940.447  12
   0 -12   7 8345.63 290.238  12
   0 -12   7 8241.06 284.580  12
   0  12  -7 9192.74 1007.33   8
   0  12   7 8617.16 863.787   8
   0  12  -7 9421.47 828.608   7
   0 -12  -7 8296.80 801.994  10
   0 -12   7 9798.21 1004.63  10
   0 -12  -8 15093.6 1208.28  12
   0  12  -8 14572.7 1182.31   8
   0  12   8 14476.1 1073.33   8
   0  12  -8 14931.2 1048.43   7
   0 -12  -8 12646.1 967.167  10
   0 -12   8 14706.3 1200.49  10
   0 -12  -9 72922.8 2663.01  12
   0  12  -9 67972.1 2462.80   8
   0  12   9 70889.8 2257.36   8
   0  12  -9 71187.8 2349.20   7
   0 -12   9 77216.2 2574.12  10
   0 -12  -9 69696.8 2231.58  10
   0 -12 -10 24124.9 1591.80  12
   0  12  10 21822.8 1231.67   8
   0  12 -10 21804.4 1406.32   8
   0  12 -10 22602.4 1335.02   7
   0 -12  10 24955.5 1480.60  10
   0 -12 -10 22097.0 1265.98  10
   0 -12 -11 7725.77 1031.38  12
   0  12  11 7621.21 777.973   8
   0  12 -11 7342.86 909.682   8
   0  12 -11 6877.28 818.709   7
   0 -12 -11 6975.06 795.202  10
   0 -12  11 7555.25 886.945  10
   0  12  11 6106.34 731.101  11
   0 -12 -12 8495.33 1088.29  12
   0  12  12 9917.00 846.999   8
   0 -12  12 7639.77 852.748   9
   0  12 -12 10156.1 1010.75   8
   0  12 -12 8080.03 870.301   7
   0  12  12 8071.18 842.858  11
   0 -12 -12 8202.38 874.897  10
   0 -12  12 8830.75 987.720  10
   0 -12 -13-20.1312 566.566  12
   0  12 -13-316.906 511.368   8
   0 -12  13 707.567 613.679   9
   0  12  13 81.4266 375.379   8
   0  12 -13 87.0328 514.795   7
   0 -12  13-313.002 554.833  10
   0 -12 -13 2.30703 485.398  10
   0  12  13-1187.43 630.858  11
   0 -12 -14 23157.5 1685.82  12
   0 -12  14 24158.8 1516.10  10
   0  12  14 26202.5 1462.95  11
   0 -12 -14 27368.5 1449.40  10
   0  12  14 25942.8 1277.84   8
   0 -12  14 26784.3 1522.76   9
   0  12 -14 25681.9 1520.69   8
   0  12 -14 25745.0 1551.63   7
   0 -12 -15 13151.6 1362.93  12
   0 -12 -15 15910.6 982.864   7
   0 -12 -15 13656.9 1096.52  10
   0 -12  15 12715.2 1141.21  10
   0  12  15 13178.0 1109.33  11
   0  12  15 14098.9 946.591   8
   0 -12  15 14504.2 1195.74   9
   0  12 -15 14007.4 1153.25   8
   0  12 -15 13828.4 1205.61   7
   0 -12 -16 6395.70 1032.86  12
   0 -12 -16 9182.48 769.165   7
   0  12  16 7763.58 906.668  11
   0 -12  16 9059.28 1034.44   9
   0  12 -16 7812.70 862.680   8
   0  12  16 7336.38 698.986   8
   0  12 -16 7797.62 985.242   7
   0 -12 -17 31353.8 2058.73  12
   0 -12 -17 36059.5 1546.67   7
   0  12  17 33636.7 1723.24  11
   0 -12  17 35819.1 1862.51   9
   0  12 -17 35928.6 1737.51   8
   0  12  17 35847.0 1435.61   8
   0  12 -17 33963.3 1905.08   7
   0 -12 -18 336.019 683.772  12
   0 -12 -18 740.280 382.085   7
   0  12  18-236.208 613.539  11
   0 -12  18 1458.15 702.673   9
   0  12 -18 277.864 451.995   8
   0  12 -18 1298.43 628.772   7
   0 -12 -19 437.991 756.751  12
   0 -12 -19 957.103 427.717   7
   0  12  19 85.0261 531.381  11
   0  12 -19-128.088 430.516   8
   0 -12  19 830.168 627.428   9
   0  12 -19 139.309 592.195   7
   0 -12 -20 6406.64 1235.46  12
   0 -12 -20 4159.85 654.653   7
   0  12  20 3752.77 717.087  11
   0  12 -20 3721.11 650.346   8
   0 -12  20 4669.95 817.543   9
   0  12 -20 3626.53 836.800   7
   0 -12 -21 4963.89 1105.17  12
   0 -12 -21 4373.02 670.196   7
   0  12  21 5900.07 896.443  11
   0  12 -21 6437.09 1040.37   7
   0  12 -21 4432.62 678.253   8
   0 -12  21 5762.06 946.724   9
   0  12 -22 10777.9 1261.91   7
   0 -12  22 10514.7 1185.31   9
   0  12 -22 8037.80 830.783   8
   0 -12 -22 10579.4 1454.58  12
   0  12  22 10409.7 1126.76  11
   0  12  23 925.207 613.608  11
   0  12 -23 1287.07 700.609   7
   0 -12 -23 1878.46 903.896  12
   0 -12  23 3317.83 880.406   9
   0  12 -24 15328.8 1475.72   7
   0 -12 -24 14731.1 1672.47  12
   0  12  24 17009.7 1380.46  11
   0 -12  24 15042.4 1405.16   9
   0  12 -25 8441.09 1159.85   7
   0 -12 -25 8159.37 1366.90  12
   0  12  25 9761.27 1107.30  11
   0 -12  25 11294.3 1252.74   9
   0  12 -26 102.055 631.652   7
   0 -12 -26 575.986 690.284  12
   0  12  26 349.292 547.150  11
   0 -12  26 861.596 681.578   9
   0  12 -27 5913.90 1092.64   7
   0  12  27 5220.58 880.437  11
   0 -12 -27 5088.63 1155.60  12
   0 -12  27 6259.28 1041.65   9
   0  12 -28 757.213 649.963   7
   0 -12  28 1776.70 759.401   9
   0 -12 -28 1599.39 892.045  12
   0  12  28 632.075 556.367  11
   0 -13   0-148.926 558.507  10
   0 -13   0-85.3561 153.556  13
   0  13   0-323.875 635.653   8
   0 -13   0 15.0776 262.351  12
   0 -13  -1 62025.8 1819.87  12
   0 -13   1 64694.4 1676.47  12
   0 -13  -1 62098.6 1252.48  13
   0 -13   1 63341.9 1290.96  13
   0 -13   1 63846.4 2288.36  10
   0 -13  -1 60179.1 2171.36  10
   0  13  -1 61495.3 2410.92   8
   0  13   1 60302.2 2381.13   8
   0 -13  -1 63677.3 1073.43   4
   0 -13   2 11993.8 1027.81  10
   0 -13  -2 12483.9 1030.19  10
   0 -13  -2 12696.1 868.470  12
   0 -13   2 12298.8 681.191  12
   0  13   2 11427.2 1121.08   8
   0  13  -2 11548.8 1125.23   8
   0 -13  -2 11910.4 504.865  13
   0 -13   2 12063.5 530.977  13
   0 -13  -3 24907.5 1367.71  10
   0 -13   3 21102.2 1332.61  10
   0 -13  -3 25074.4 1252.13  12
   0 -13   3 23764.7 869.163  12
   0  13   3 22462.3 1426.38   8
   0  13  -3 23423.3 1499.63   8
   0 -13  -3 23903.4 728.689  13
   0 -13   3 22721.8 772.496  13
   0 -13   4 11724.9 581.732  13
   0 -13  -4 11739.1 527.118  13
   0 -13   4 10276.1 1010.91  10
   0 -13  -4 12493.7 1038.90  10
   0 -13  -4 11787.2 912.564  12
   0 -13   4 11742.5 572.553  12
   0  13   4 9849.13 992.441   8
   0  13  -4 11991.0 1177.34   8
   0  13  -4 10999.9 793.870   7
   0 -13   5 3067.67 342.150  13
   0 -13  -5 2522.21 276.154  13
   0 -13   5 2142.54 621.072  10
   0 -13  -5 3400.17 686.948  10
   0 -13  -5 2617.20 544.490  12
   0 -13   5 2628.08 257.806  12
   0  13   5 2294.40 656.724   8
   0  13  -5 1922.29 601.203   8
   0  13  -5 2276.37 467.787   7
   0 -13   6 240.077 201.066  13
   0 -13  -6-429.117 646.136  10
   0 -13   6-991.740 618.173  10
   0 -13  -6-84.0510 399.695  12
   0 -13   6 221.161 106.470  12
   0  13  -6-159.370 609.343   8
   0  13   6 352.783 446.967   8
   0  13  -6-131.525 352.734   7
   0 -13   7 51089.8 1458.53  13
   0 -13   7 49843.3 2142.49  10
   0 -13  -7 44461.1 1846.38  10
   0 -13  -7 49298.0 2025.35  12
   0  13  -7 50337.6 2164.33   8
   0  13   7 45166.2 1931.52   8
   0  13  -7 46351.0 1805.45   7
   0 -13   8 5673.72 543.635  13
   0 -13   8 5962.40 915.995  10
   0 -13  -8 3030.98 610.410  10
   0 -13  -8 4684.86 772.004  12
   0  13  -8 3626.08 721.433   8
   0  13   8 4313.28 705.789   8
   0  13  -8 5679.97 726.534   7
   0 -13   9 15820.8 873.570  13
   0 -13  -9 15975.0 1270.70  12
   0  13   9 16105.8 1139.70   8
   0  13  -9 16085.7 1262.08   8
   0  13  -9 16082.9 1124.30   7
   0 -13   9 16703.9 1317.72  10
   0 -13  -9 15819.6 1143.12  10
   0 -13 -10 18249.6 1388.75  12
   0  13 -10 14500.4 1219.12   8
   0  13  10 14636.3 1092.86   8
   0  13 -10 16130.9 1161.99   7
   0 -13  10 16457.2 1293.64  10
   0 -13 -10 16981.7 1202.99  10
   0 -13 -11 57047.0 2495.41  12
   0  13 -11 51569.8 2207.81   8
   0  13  11 53444.7 1996.41   8
   0  13 -11 53421.5 2120.55   7
   0 -13 -11 52906.6 2043.47  10
   0 -13  11 54765.1 2253.50  10
   0 -13 -12 3807.22 831.988  12
   0  13  12 4687.13 686.155   8
   0  13 -12 6100.53 867.739   8
   0  13 -12 3947.39 697.678   7
   0 -13 -12 5549.25 776.727  10
   0 -13  12 4875.75 822.951  10
   0  13  12 4574.56 720.211  11
   0 -13 -13-117.679 725.164  12
   0  13 -13 564.414 530.944   8
   0  13  13 329.104 400.806   8
   0  13 -13-517.909 566.032   7
   0  13  13 409.104 540.522  11
   0 -13 -13 609.486 545.388  10
   0 -13  13 186.643 592.589  10
   0 -13 -14 23.7538 633.276  12
   0 -13 -14 655.734 470.541  10
   0  13  14 199.859 445.844  11
   0 -13  14 534.314 568.284  10
   0  13  14 480.365 408.432   8
   0  13 -14 708.083 535.143   8
   0  13 -14 62.3686 508.466   7
   0 -13 -15 11669.2 1329.42  12
   0 -13 -15 14186.5 939.178   7
   0 -13  15 14057.1 1268.33  10
   0 -13  15 13061.2 1193.25   9
   0 -13 -15 14456.8 1150.58  10
   0  13  15 12867.1 1151.59  11
   0  13 -15 12824.1 1156.00   8
   0  13  15 12549.3 965.680   8
   0  13 -15 11669.0 1117.61   7
   0 -13 -16 3679.03 874.747  12
   0 -13 -16 4208.71 568.559   7
   0 -13  16 5273.86 921.182  10
   0 -13 -16 5353.07 816.579  10
   0  13  16 4970.39 800.665  11
   0 -13  16 4612.00 818.885   9
   0  13  16 4577.45 617.854   8
   0  13 -16 4021.39 732.805   8
   0  13 -16 4920.34 831.133   7
   0 -13 -17 2048.57 776.571  12
   0 -13 -17 3168.83 557.730   7
   0 -13  17 2687.01 768.224  10
   0  13  17 2371.34 657.756  11
   0 -13  17 1891.10 638.564   9
   0  13  17 2158.08 468.025   8
   0  13 -17 1582.36 601.569   8
   0  13 -17 2193.57 674.815   7
   0 -13 -18 2225.13 825.179  12
   0 -13 -18 2596.79 532.857   7
   0 -13  18 3360.28 849.674  10
   0  13  18 2091.61 706.473  11
   0  13 -18 2180.02 598.919   8
   0  13  18 1913.68 447.170   8
   0 -13  18 2066.59 673.929   9
   0  13 -18 2028.27 706.374   7
   0  13  19 55875.4 2337.59  11
   0  13 -19 54703.8 2475.96   7
   0  13 -19 52304.4 2205.10   8
   0 -13  19 54189.5 2380.94   9
   0 -13 -19 52265.7 2835.13  12
   0  13  20 1048.31 575.013  11
   0  13 -20 821.254 611.532   7
   0 -13  20 2160.28 757.149   9
   0  13 -20 150.242 431.776   8
   0 -13 -20 1328.52 791.973  12
   0  13  21 1287.17 610.473  11
   0  13 -21 473.495 568.278   7
   0 -13  21 1552.78 675.261   9
   0  13 -21 534.463 446.630   8
   0 -13 -21 1379.16 760.374  12
   0  13  22 5324.91 875.832  11
   0  13 -22 6075.02 987.155   7
   0 -13  22 5653.28 957.890   9
   0  13 -22 5147.63 737.127   8
   0 -13 -22 6092.42 1144.47  12
   0  13  23 693.646 599.601  11
   0  13 -23 1179.40 687.220   7
   0 -13 -23 879.553 807.391  12
   0 -13  23 893.037 665.857   9
   0  13 -24 8187.43 1096.16   7
   0 -13 -24 7709.97 1316.42  12
   0  13  24 8759.03 1094.11  11
   0 -13  24 8276.34 1104.40   9
   0  13 -25 967.859 647.473   7
   0  13  25 897.252 654.890  11
   0 -13 -25 887.715 842.272  12
   0 -13  25 1468.00 633.610   9
   0  13 -26-427.372 583.847   7
   0  13  26 257.568 554.453  11
   0 -13 -26-265.077 769.417  12
   0 -13  26 1181.58 688.033   9
   0  13 -27 17167.0 1618.45   7
   0  13  27 18429.5 1559.11  11
   0 -14   0 95219.3 2244.17  12
   0 -14   0 94976.6 1617.69  13
   0 -14   0 96104.9 2922.97  10
   0  14   0 90361.2 3024.98   8
   0 -14   0 96696.3 1622.27   4
   0 -14   1 25723.9 1560.73  10
   0 -14  -1 26567.7 1510.99  10
   0 -14   1 25117.3 1039.78  12
   0 -14  -1 27265.4 1180.97  12
   0  14  -1 24890.3 1602.97   8
   0  14   1 24462.2 1554.35   8
   0 -14   1 23552.5 717.884  13
   0 -14   2 655.797 585.812  10
   0 -14  -2 573.351 483.362  10
   0 -14  -2 1083.13 367.085  12
   0 -14   2 1197.46 281.981  12
   0  14  -2 299.578 635.231   8
   0  14   2 814.940 571.297   8
   0 -14   2 999.302 203.267  13
   0 -14  -3 10196.7 1012.41  10
   0 -14   3 8285.71 944.020  10
   0 -14   3 9840.24 575.676  12
   0 -14  -3 9729.31 805.527  12
   0  14  -3 7832.09 962.112   8
   0  14   3 9940.62 1075.69   8
   0 -14   3 10607.0 518.616  13
   0 -14  -4 5865.36 801.825  10
   0 -14   4 3771.04 666.792  10
   0 -14   4 5771.12 396.301  12
   0 -14  -4 6447.42 706.711  12
   0  14  -4 4720.29 837.497   8
   0  14   4 5321.13 841.736   8
   0 -14   4 5423.06 410.576  13
   0 -14   5 3324.64 343.642  13
   0 -14  -5 3696.71 689.757  10
   0 -14   5 1569.10 589.475  10
   0 -14  -5 2933.04 548.235  12
   0  14  -5 2269.36 694.196   8
   0  14   5 2792.30 704.871   8
   0  14  -5 2439.74 474.421   7
   0 -14   6 218.502 212.252  13
   0 -14   6-1322.66 785.903  10
   0 -14  -6 85.2876 403.824  12
   0  14   6 166.397 494.267   8
   0  14  -6-303.346 682.952   8
   0  14  -6-492.745 400.074   7
   0 -14   7 369.039 252.850  13
   0 -14  -7-1264.05 667.833  10
   0 -14   7-589.930 684.831  10
   0 -14  -7-70.5924 428.299  12
   0  14  -7 787.734 602.164   8
   0  14   7 378.561 580.060   8
   0  14  -7 406.221 399.914   7
   0 -14   8 81585.0 1961.39  13
   0 -14   8 82764.7 2887.44  10
   0 -14  -8 76220.2 2555.00  10
   0 -14  -8 80341.4 2712.58  12
   0  14   8 72568.2 2550.96   8
   0  14  -8 74542.2 2773.13   8
   0  14  -8 80512.1 2496.77   7
   0 -14   9 34275.7 1263.71  13
   0 -14   9 37195.1 1903.88  10
   0 -14  -9 34515.1 1711.24  10
   0 -14  -9 34386.8 1815.06  12
   0  14  -9 30720.0 1776.72   8
   0  14   9 29379.9 1602.73   8
   0  14  -9 31861.4 1597.56   7
   0 -14  10 14862.3 855.065  13
   0 -14  10 14912.2 1272.61  10
   0 -14 -10 14357.9 1183.95  10
   0 -14 -10 14238.2 1241.49  12
   0  14 -10 13659.7 1238.00   8
   0  14  10 12467.7 1048.65   8
   0  14 -10 14251.5 1116.19   7
   0 -14  11 9093.78 703.718  13
   0 -14 -11 7850.38 1019.17  12
   0  14 -11 8404.25 1021.58   8
   0  14  11 8059.55 848.031   8
   0  14 -11 8884.25 962.155   7
   0 -14  11 9521.68 1073.60  10
   0 -14 -11 7984.68 909.590  10
   0 -14 -12 2061.59 651.276  12
   0  14 -12 2842.96 681.836   8
   0  14  12 2493.43 555.106   8
   0  14 -12 1946.20 562.573   7
   0 -14 -12 3107.49 730.444  10
   0  14  12 2780.11 655.263  11
   0 -14  12 3467.89 763.777  10
   0 -14 -13 1201.23 640.898  12
   0  14  13 2945.99 606.868   8
   0  14 -13 2374.50 665.680   8
   0  14 -13 3042.91 677.034   7
   0 -14  13 2042.56 718.419  10
   0  14  13 1566.62 569.748  11
   0 -14 -13 2129.54 605.537  10
   0 -14 -14-929.904 767.024  12
   0  14  14 81.1338 407.068   8
   0  14 -14-343.729 574.270   8
   0  14 -14 114.177 463.817   7
   0  14  14-301.540 619.498  11
   0 -14  14 529.420 599.622  10
   0 -14 -14 927.755 620.341  10
   0 -14 -15-483.979 771.837  12
   0  14 -15-86.6361 508.214   8
   0  14  15-182.106 395.259   8
   0  14 -15 668.732 596.867   7
   0 -14 -15 420.201 549.550  10
   0  14  15 619.989 492.545  11
   0 -14  15-298.265 512.297  10
   0 -14 -16 16668.2 1603.38  12
   0  14  16 17881.4 1171.88   8
   0  14 -16 18002.7 1389.55   8
   0  14 -16 17275.3 1368.21   7
   0 -14 -16 18267.7 1383.40  10
   0 -14  16 17110.1 1407.79  10
   0  14  16 17280.2 1367.56  11
   0 -14 -17 28451.5 2129.61  12
   0  14  17 29726.6 1495.57   8
   0  14 -17 27986.7 1689.69   8
   0  14 -17 29563.1 1793.92   7
   0 -14  17 29698.3 1820.31  10
   0  14  17 31662.9 1804.05  11
   0 -14 -18 24827.6 1988.00  12
   0  14 -18 23739.3 1535.22   8
   0  14  18 27982.2 1426.70   8
   0  14 -18 25340.8 1680.04   7
   0 -14  18 24863.4 1685.64  10
   0  14  18 27315.2 1704.38  11
   0 -14  18 27048.9 1693.20   9
   0 -14 -19 975.004 806.130  12
   0 -14  19 2274.97 798.583   9
   0  14 -19 440.789 479.899   8
   0  14 -19-51.9066 501.945   7
   0 -14  19 768.935 623.230  10
   0  14  19 1011.76 614.962  11
   0 -14 -20 6562.30 1159.75  12
   0 -14  20 7215.51 1027.22   9
   0  14 -20 5889.70 819.804   8
   0  14 -20 6622.97 1007.46   7
   0 -14  20 6687.68 1043.74  10
   0  14  20 5026.55 842.540  11
   0 -14 -21 723.338 687.937  12
   0 -14  21 509.318 525.461   9
   0  14 -21 447.246 431.119   8
   0  14 -21 343.695 526.004   7
   0 -14  21 1468.05 650.112  10
   0  14  21 1225.67 640.234  11
   0 -14 -22 652.377 698.892  12
   0  14 -22 1313.57 507.833   8
   0 -14  22 1882.28 730.239   9
   0  14 -22 251.511 558.163   7
   0  14  22 1152.34 611.030  11
   0 -14  22 1485.02 684.571  10
   0 -14 -23-652.050 746.116  12
   0 -14  23 948.488 597.456   9
   0  14 -23-760.068 632.704   7
   0  14  23-397.651 582.928  11
   0 -14  23 868.865 669.722  10
   0 -14 -24 2979.44 955.122  12
   0 -14  24 4483.49 926.422   9
   0  14 -24 3679.28 845.836   7
   0  14  24 4152.54 885.061  11
   0 -14  24 4481.23 979.719  10
   0  14  25 5051.78 920.236  11
   0 -14 -25 4751.64 1138.72  12
   0  14 -25 4775.66 913.720   7
   0 -14  25 6068.80 992.063   9
   0  14  26 19472.3 1613.34  11
   0  14 -26 21381.2 1771.34   7
   0  15   0-95.9758 635.117   8
   0 -15   0 88.7786 239.663  12
   0 -15   0-1061.99 692.719  10
   0  15  -1 1979.17 707.842   8
   0  15   1 2988.21 857.909   8
   0 -15   1 1473.44 313.969  12
   0 -15  -1 1043.87 319.977  12
   0 -15   1 892.153 561.995  10
   0 -15  -1 1968.66 708.434  10
   0  15  -2 45453.8 2218.87   8
   0  15   2 46741.7 2235.50   8
   0 -15   2 46407.4 1348.33  12
   0 -15  -2 46353.5 1646.37  12
   0 -15   2 49962.1 2216.59  10
   0 -15  -2 50471.3 2148.29  10
   0  15   3 7121.73 1016.43   8
   0  15  -3 7110.82 1058.65   8
   0 -15  -3 6611.80 680.400  12
   0 -15  -3 7664.71 960.739  10
   0 -15   3 6036.32 921.492  10
   0  15   4-14.7355 581.433   8
   0  15  -4-384.931 561.057   8
   0 -15  -4 127.674 364.843  12
   0 -15  -4 798.672 666.477  10
   0 -15   4-848.722 730.453  10
   0  15  -5 29041.1 1814.58   8
   0  15   5 27777.7 1690.70   8
   0 -15  -5 30208.9 1480.68  12
   0 -15  -5 30102.6 1675.43  10
   0 -15   5 28896.0 1765.14  10
   0  15  -6 13048.1 1274.16   8
   0  15   6 13500.3 1245.47   8
   0 -15  -6 14521.6 1091.33  12
   0 -15  -6 13345.0 1158.26  10
   0 -15   6 13217.1 1262.54  10
   0 -15  -7 3526.70 654.971  12
   0  15   7 1599.60 626.173   8
   0  15  -7 2853.81 716.518   8
   0  15  -7 3175.25 563.051   7
   0 -15   7 2283.39 741.062  10
   0 -15  -7 2746.33 697.134  10
   0 -15  -8 6908.28 853.253  12
   0  15  -8 6977.96 967.564   8
   0  15   8 6452.64 882.125   8
   0  15  -8 7658.90 817.765   7
   0 -15  -8 8336.88 967.478  10
   0 -15   8 7727.13 1036.48  10
   0 -15  -9 89.0728 487.074  12
   0  15   9-453.575 569.106   8
   0  15  -9-625.527 695.203   8
   0  15  -9 105.799 411.513   7
   0 -15  -9-53.5970 554.802  10
   0 -15   9-527.236 639.773  10
   0 -15 -10 36821.5 1941.85  12
   0  15 -10 40110.5 2058.09   8
   0  15  10 37252.4 1863.72   8
   0  15 -10 39835.6 1840.78   7
   0 -15 -10 40202.2 1914.61  10
   0 -15  10 37899.6 2008.95  10
   0 -15 -11 364.077 559.530  12
   0  15  11 39.3258 539.537   8
   0  15 -11-290.949 619.081   8
   0  15 -11 492.738 489.849   7
   0 -15 -11 325.449 547.731  10
   0 -15  11 1221.37 700.677  10
   0 -15 -12 3232.64 775.137  12
   0  15 -12 4372.63 851.494   8
   0  15  12 2339.99 595.525   8
   0  15 -12 3266.02 666.196   7
   0 -15 -12 3774.83 780.872  10
   0  15  12 2804.17 690.761  11
   0 -15  12 2705.70 725.556  10
   0 -15 -13 10398.0 1203.18  12
   0  15  13 11406.8 1051.46   8
   0  15 -13 10116.4 1081.80   8
   0  15 -13 10189.4 1034.90   7
   0  15  13 10642.0 1096.83  11
   0 -15 -13 13058.4 1194.87  10
   0 -15  13 11343.5 1217.80  10
   0 -15 -14 1450.29 688.151  12
   0  15  14 2638.10 617.849   8
   0  15 -14 766.726 563.669   8
   0  15 -14 1503.09 591.532   7
   0 -15  14 1946.44 731.792  10
   0 -15 -14 2288.88 669.557  10
   0  15  14 961.587 609.853  11
   0 -15 -15-304.410 732.367  12
   0  15 -15 7.98920 500.027   8
   0  15  15 257.990 458.307   8
   0  15 -15-325.806 515.253   7
   0  15  15-1539.95 737.673  11
   0 -15  15 62.8767 549.037  10
   0 -15 -15 992.122 640.670  10
   0 -15 -16 18135.4 1698.77  12
   0  15  16 17059.0 1208.17   8
   0  15 -16 15410.9 1310.81   8
   0  15 -16 16671.0 1366.24   7
   0 -15 -16 18645.9 1432.38  10
   0  15  16 16431.5 1347.25  11
   0 -15  16 16338.2 1410.04  10
   0 -15 -17 1426.40 901.129  12
   0  15 -17 570.764 528.677   8
   0  15  17 874.913 478.097   8
   0  15 -17 311.736 522.235   7
   0  15  17 364.828 519.069  11
   0 -15  17-413.406 608.629  10
   0 -15 -18 17240.8 1739.86  12
   0  15  18 16374.6 1147.84   8
   0  15 -18 14582.7 1264.23   8
   0  15 -18 16002.4 1391.37   7
   0  15  18 15629.8 1369.92  11
   0 -15  18 15546.4 1375.29  10
   0 -15 -19 1393.12 805.549  12
   0  15 -19 8.57833 483.909   8
   0  15 -19 422.610 556.237   7
   0 -15  19 268.930 610.188  10
   0  15  19 711.555 658.799  11
   0 -15 -20 7730.32 1276.51  12
   0  15 -20 7868.52 939.562   8
   0  15 -20 7454.13 1018.54   7
   0 -15  20 9647.30 1174.24  10
   0  15  20 11114.0 1207.77  11
   0 -15 -21 14264.7 1641.28  12
   0  15 -21 11329.8 1100.54   8
   0  15 -21 12668.6 1314.88   7
   0 -15  21 14240.7 1368.16  10
   0  15  21 14926.4 1379.47  11
   0 -15 -22 790.556 697.092  12
   0  15 -22-162.919 443.621   8
   0 -15  22 614.815 592.413   9
   0  15 -22 920.276 579.193   7
   0 -15  22 1067.35 726.029  10
   0  15  22 1028.10 654.718  11
   0 -15 -23 364.427 664.165  12
   0 -15  23 2256.98 782.830   9
   0  15 -23 1546.33 707.016   7
   0  15  23 1306.20 641.993  11
   0 -15  23 1309.16 707.411  10
   0 -15 -24 4636.53 1130.13  12
   0 -15  24 4764.05 900.851   9
   0  15 -24 5422.10 977.718   7
   0 -15  24 6272.17 1056.75  10
   0  15  24 5090.83 938.694  11
   0  15 -25 2347.22 753.379   7
   0  16   0 17433.1 1489.38   8
   0 -16   0 16218.0 1375.64  10
   0  16   1 13603.7 1307.91   8
   0  16  -1 13453.1 1338.07   8
   0 -16  -1 12188.1 814.031  12
   0 -16   1 13969.8 1290.74  10
   0 -16  -1 12571.4 1242.44  10
   0  16  -2 8660.54 1095.91   8
   0  16   2 7546.59 1019.76   8
   0 -16  -2 9084.74 729.021  12
   0 -16  -2 9822.20 1137.31  10
   0 -16   2 8106.85 1067.89  10
   0  16  -3 15193.2 1395.55   8
   0  16   3 14544.2 1330.67   8
   0 -16  -3 15458.4 996.561  12
   0 -16   3 14006.4 1327.16  10
   0 -16  -3 15246.0 1315.73  10
   0  16   4 3596.26 786.370   8
   0  16  -4 4202.36 907.655   8
   0 -16  -4 4740.25 598.361  12
   0 -16   4 4378.50 888.348  10
   0 -16  -4 5261.88 936.283  10
   0  16   5 2887.16 789.330   8
   0  16  -5 3531.21 855.694   8
   0 -16  -5 3143.71 583.645  12
   0 -16   5 4004.48 930.769  10
   0 -16  -5 3685.43 790.369  10
   0  16   6 21295.9 1566.35   8
   0  16  -6 21464.0 1580.73   8
   0 -16  -6 23579.5 1350.65  12
   0 -16   6 26350.0 1807.02  10
   0 -16  -6 22221.7 1547.21  10
   0  16   7 9869.20 1070.43   8
   0  16  -7 11451.8 1227.24   8
   0 -16  -7 13248.8 1079.49  12
   0 -16   7 12151.5 1287.54  10
   0 -16  -7 12305.9 1198.88  10
   0 -16  -8 7464.17 897.867  12
   0  16   8 7288.97 969.795   8
   0  16  -8 7643.42 1066.86   8
   0  16  -8 7367.65 806.518   7
   0 -16   8 8292.57 1073.82  10
   0 -16  -8 7691.60 982.905  10
   0 -16  -9 3982.64 740.567  12
   0  16   9 2401.01 649.179   8
   0  16  -9 3896.78 881.990   8
   0  16  -9 4285.29 676.753   7
   0 -16  -9 3657.81 816.469  10
   0 -16   9 4288.12 905.947  10
   0 -16 -10 403.128 510.379  12
   0  16 -10-44.0192 629.989   8
   0  16  10-401.270 599.383   8
   0  16 -10-138.948 435.866   7
   0 -16  10-104.043 629.232  10
   0 -16 -10-438.293 602.509  10
   0 -16 -11 8171.94 1021.88  12
   0  16  11 7404.56 946.828   8
   0  16 -11 6889.54 1010.97   8
   0  16 -11 10371.4 1002.63   7
   0 -16  11 9983.66 1169.87  10
   0 -16 -11 9719.03 1073.38  10
   0 -16 -12 8480.79 1060.00  12
   0  16 -12 11558.8 1202.82   8
   0  16  12 9319.56 1006.27   8
   0  16 -12 10193.9 1031.47   7
   0 -16  12 10495.9 1164.53  10
   0  16  12 8063.52 1008.66  11
   0 -16 -12 10724.2 1153.71  10
   0 -16 -13 2775.03 729.314  12
   0  16  13 4334.66 758.211   8
   0  16 -13 4565.57 841.856   8
   0  16 -13 4408.61 765.614   7
   0 -16  13 4904.25 951.014  10
   0 -16 -13 6971.40 1002.96  10
   0  16  13 3999.25 797.596  11
   0 -16 -14 9731.90 1230.45  12
   0  16 -14 7665.76 1016.51   8
   0  16  14 8702.77 1002.37   8
   0  16 -14 7709.37 945.519   7
   0 -16  14 9292.06 1119.84  10
   0 -16 -14 10402.1 1109.96  10
   0  16  14 8640.56 1119.55  11
   0 -16 -15 16012.1 1562.04  12
   0  16  15 15293.2 1218.48   8
   0  16 -15 15425.1 1363.65   8
   0  16 -15 14367.9 1270.12   7
   0  16  15 17144.1 1457.08  11
   0 -16  15 16815.7 1431.70  10
   0 -16 -15 18408.3 1443.88  10
   0 -16 -16 597.137 673.424  12
   0  16 -16-41.6498 480.173   8
   0  16  16 262.120 441.062   8
   0  16 -16-85.0217 474.686   7
   0  16  16 207.454 625.252  11
   0 -16  16 568.219 590.664  10
   0 -16 -16 63.7949 580.940  10
   0 -16 -17 7170.81 1184.93  12
   0  16  17 5888.88 816.837   8
   0  16 -17 4851.05 879.600   8
   0  16 -17 6372.17 923.659   7
   0 -16  17 5794.61 925.553  10
   0  16  17 5919.77 988.251  11
   0 -16 -17 6247.44 970.867  10
   0 -16 -18 4942.16 1065.70  12
   0  16 -18 5423.38 855.471   8
   0  16 -18 5677.35 896.041   7
   0 -16  18 5964.52 992.444  10
   0  16  18 6090.93 961.507  11
   0 -16 -19 5002.18 1104.79  12
   0  16 -19 4597.86 809.809   8
   0  16 -19 4108.31 869.262   7
   0 -16  19 5386.07 978.520  10
   0  16  19 5127.16 907.717  11
   0 -16 -20 8236.97 1332.39  12
   0  16 -20 6056.41 853.207   8
   0  16 -20 8465.44 1105.64   7
   0  16  20 8946.23 1127.64  11
   0 -16  20 9614.73 1195.61  10
   0 -16 -21-61.8668 663.956  12
   0  16 -21 689.090 471.587   8
   0  16 -21 1494.87 656.802   7
   0  16  21 601.862 556.314  11
   0 -16  21 525.054 615.059  10
   0 -16 -22 2339.85 914.462  12
   0  16 -22 1820.42 709.287   7
   0 -16  22 1581.99 721.604  10
   0  16  22 2790.87 798.465  11
   0 -16 -23 13506.2 1718.81  12
   0  16  23 14957.8 1421.31  11
   0  16 -23 14718.0 1438.45   7
   0  16 -24 1950.98 739.888   7
   0  17   0-49.1133 557.760   8
   0 -17   0-852.778 732.269  10
   0  17   1 733.345 666.807   8
   0  17  -1 573.975 631.625   8
   0 -17   1 260.429 661.000  10
   0 -17  -1 308.513 624.830  10
   0  17  -2 1176.53 744.923   8
   0  17   2 334.420 675.182   8
   0 -17  -2 418.443 588.939  10
   0 -17   2-249.774 749.039  10
   0  17   3 3847.13 932.329   8
   0  17  -3 1296.50 703.965   8
   0 -17  -3 3411.16 928.955  10
   0 -17   3 1996.63 813.974  10
   0  17   4 81414.9 3154.89   8
   0  17  -4 82291.8 3175.14   8
   0 -17  -4 75434.3 2348.68  12
   0 -17   4 83664.1 3210.08  10
   0 -17  -4 87441.6 3087.58  10
   0  17   5 5983.25 1035.94   8
   0  17  -5 3993.56 890.116   8
   0 -17  -5 5462.30 701.335  12
   0 -17  -5 4926.68 939.677  10
   0 -17   5 6257.97 1061.85  10
   0  17  -6 1078.55 636.127   8
   0  17   6-11.1178 621.991   8
   0 -17  -6 1092.92 447.713  12
   0 -17  -6 271.524 571.844  10
   0 -17   6 1801.59 711.398  10
   0  17   7 880.145 574.058   8
   0  17  -7 1080.51 714.304   8
   0 -17  -7 995.189 429.891  12
   0 -17  -7 926.771 641.520  10
   0 -17   7 2137.08 747.210  10
   0  17  -8 7383.21 1074.95   8
   0  17   8 4434.01 878.114   8
   0 -17  -8 5749.51 798.017  12
   0 -17   8 8264.66 1157.56  10
   0 -17  -8 6342.39 978.599  10
   0 -17  -9 63.9679 449.291  12
   0  17  -9 125.832 636.264   8
   0  17   9-339.865 583.070   8
   0  17  -9-687.225 459.764   7
   0 -17  -9-1535.95 764.939  10
   0 -17   9-435.206 692.700  10
   0 -17 -10 489.465 455.177  12
   0  17  10-102.187 607.334   8
   0  17 -10 1557.14 705.505   8
   0  17 -10-40.6117 416.946   7
   0 -17 -10 418.321 547.328  10
   0 -17  10-705.115 792.633  10
   0 -17 -11 1266.67 580.881  12
   0  17  11 2463.91 722.882   8
   0  17 -11 2193.06 777.192   8
   0  17 -11 1997.43 577.661   7
   0  17  11 1584.73 627.464  11
   0 -17 -11 1981.07 696.501  10
   0 -17  11 2680.04 745.794  10
   0 -17 -12 28097.5 1820.80  12
   0  17  12 25853.0 1703.25   8
   0  17 -12 29417.6 1899.19   8
   0  17 -12 29545.8 1693.21   7
   0 -17 -12 33774.5 1936.65  10
   0 -17  12 29565.4 1924.17  10
   0  17  12 30377.8 1928.28  11
   0 -17 -13 2571.87 791.553  12
   0  17 -13 380.540 571.781   8
   0  17  13 1729.73 633.132   8
   0  17 -13 1508.79 558.631   7
   0 -17  13 1330.06 778.571  10
   0  17  13 602.976 634.791  11
   0 -17 -13 3381.30 880.509  10
   0 -17 -14 18990.9 1599.07  12
   0  17  14 19829.4 1451.13   8
   0  17 -14 19166.3 1532.68   8
   0  17 -14 19781.7 1468.44   7
   0  17  14 22598.3 1683.61  11
   0 -17  14 21533.6 1651.14  10
   0 -17 -14 23475.6 1638.15  10
   0 -17 -15 810.615 682.243  12
   0  17 -15 203.980 572.838   8
   0  17  15-56.9865 449.518   8
   0  17 -15-259.094 473.704   7
   0  17  15-50.1271 634.624  11
   0 -17 -15 249.422 577.466  10
   0 -17  15-105.637 567.852  10
   0 -17 -16 11789.4 1375.19  12
   0  17  16 12020.0 1145.72   8
   0  17 -16 10333.9 1153.81   8
   0  17 -16 11408.6 1167.56   7
   0 -17  16 12330.7 1290.32  10
   0  17  16 13721.2 1370.64  11
   0 -17 -16 13684.1 1300.00  10
   0 -17 -17 1175.85 670.820  12
   0  17  17 627.074 477.635   8
   0  17 -17 690.620 566.817   8
   0  17 -17 832.875 534.647   7
   0 -17 -17 968.208 666.947  10
   0  17  17-1345.92 749.733  11
   0 -17  17 56.5898 559.298  10
   0 -17 -18-562.631 657.541  12
   0  17 -18 357.298 454.734   8
   0  17 -18 165.918 451.557   7
   0 -17  18 123.239 578.596  10
   0  17  18 271.940 601.199  11
   0 -17 -19-474.091 650.748  12
   0  17 -19-590.249 536.068   8
   0  17 -19 597.798 549.843   7
   0  17  19-188.835 595.648  11
   0 -17  19 640.309 648.445  10
   0 -17 -20 4270.66 1067.81  12
   0  17 -20 2638.44 690.660   8
   0  17 -20 3973.16 806.617   7
   0  17  20 4483.07 922.111  11
   0 -17  20 4099.36 910.208  10
   0 -17 -21 1966.81 882.860  12
   0  17 -21 1189.98 572.751   8
   0  17 -21 2214.82 705.390   7
   0  17  21 2209.92 734.833  11
   0  17 -22 17963.3 1563.82   7
   0  17 -23 791.735 572.212   7
   0  18   0 4344.18 951.199   8
   0 -18   0 3714.71 907.333  10
   0  18   1 6385.01 1040.30   8
   0  18  -1 7569.76 1104.09   8
   0 -18  -1 7062.70 1111.95  10
   0 -18   1 5142.67 1006.50  10
   0  18  -2 19756.5 1647.30   8
   0  18   2 18597.9 1612.02   8
   0 -18   2 19178.0 1608.20  10
   0 -18  -2 20024.3 1648.26  10
   0  18  -3 2163.66 830.778   8
   0  18   3 587.682 611.768   8
   0 -18  -3 2642.86 861.731  10
   0 -18   3 1331.09 798.948  10
   0  18   4 297.804 596.580   8
   0  18  -4-12.0787 713.686   8
   0 -18  -4-177.667 745.102  10
   0 -18   4 553.602 751.688  10
   0  18   5-438.703 661.622   8
   0  18  -5 363.871 567.146   8
   0 -18  -5-631.794 723.061  10
   0 -18   5-107.515 645.939  10
   0  18   6 42222.8 2303.08   8
   0  18  -6 44214.9 2368.66   8
   0 -18  -6 47227.7 2358.43  10
   0 -18   6 50368.0 2607.44  10
   0  18   7 3589.23 859.650   8
   0  18  -7 4989.00 989.650   8
   0 -18  -7 4965.32 906.729  10
   0  18   8-690.525 663.213   8
   0  18  -8-759.552 749.668   8
   0 -18  -8-234.550 390.936  12
   0 -18   8 451.109 623.471  10
   0 -18  -8-713.352 688.943  10
   0  18   9 3373.34 796.296   8
   0  18  -9 3881.95 840.006   8
   0 -18  -9 4089.10 735.093  12
   0 -18  -9 5355.51 943.991  10
   0 -18   9 4761.69 998.325  10
   0  18  10 1635.43 684.219   8
   0  18 -10 1694.31 719.918   8
   0 -18 -10 2750.99 635.467  12
   0 -18 -10 3323.47 845.897  10
   0 -18  10 3451.15 878.106  10
   0 -18 -11 445.704 485.378  12
   0  18  11 141.562 552.008   8
   0  18 -11 837.922 626.936   8
   0  18 -11 232.707 410.737   7
   0 -18  11-834.021 745.347  10
   0  18  11-1660.39 878.936  11
   0 -18 -11 79.8636 607.477  10
   0 -18 -12 9296.82 1104.05  12
   0  18  12 8184.40 1058.06   8
   0  18 -12 9813.47 1202.38   8
   0  18 -12 8560.70 962.385   7
   0 -18  12 9024.30 1190.79  10
   0  18  12 7805.86 1120.65  11
   0 -18 -12 12598.0 1311.88  10
   0 -18 -13 1324.70 641.206  12
   0  18 -13 652.393 638.250   8
   0  18  13 22.0781 494.670   8
   0  18 -13 200.617 425.177   7
   0 -18 -13 1902.38 759.991  10
   0 -18  13-212.950 655.557  10
   0  18  13-1078.96 775.990  11
   0 -18 -14 26570.0 1869.22  12
   0  18  14 26062.0 1724.21   8
   0  18 -14 24292.4 1752.27   8
   0  18 -14 23808.4 1610.86   7
   0  18  14 31149.8 2023.33  11
   0 -18 -14 28777.6 1882.91  10
   0 -18  14 27546.6 1930.44  10
   0 -18 -15 5102.36 968.806  12
   0  18  15 5658.92 880.393   8
   0  18 -15 2502.62 739.503   8
   0  18 -15 4150.35 754.081   7
   0 -18  15 5269.13 993.786  10
   0  18  15 5421.77 1002.64  11
   0 -18 -15 6488.40 1021.43  10
   0 -18 -16 2962.26 840.325  12
   0  18 -16 2385.07 711.540   8
   0  18  16 3952.19 756.464   8
   0  18 -16 3572.70 721.453   7
   0 -18 -16 4434.10 900.955  10
   0 -18  16 3792.81 870.836  10
   0  18  16 3224.10 843.941  11
   0 -18 -17 3025.88 830.082  12
   0  18 -17 4172.22 805.763   8
   0  18 -17 3972.93 769.636   7
   0  18  17 4394.29 904.300  11
   0 -18 -17 5556.52 989.225  10
   0 -18  17 4239.88 902.934  10
   0 -18 -18 186.766 620.161  12
   0  18 -18 1129.75 568.812   8
   0  18 -18 597.140 469.472   7
   0  18  18 493.806 632.639  11
   0 -18  18 1005.68 592.986  10
   0 -18 -19 1334.60 737.089  12
   0  18 -19 767.919 553.345   7
   0  18 -19 398.296 519.581   8
   0 -18 -20 6632.62 1224.55  12
   0  18 -20 5233.43 917.489   8
   0  18 -20 6733.10 975.421   7
   0 -19   0-764.448 728.103  10
   0  19   0-38.8456 676.316   8
   0 -19  -1 280.353 627.863  10
   0 -19   1-208.691 634.793  10
   0  19  -1 1691.22 802.636   8
   0  19   1-140.671 587.594   8
   0 -19  -2 12435.1 1376.00  10
   0 -19   2 10581.2 1290.96  10
   0  19  -2 10567.8 1290.54   8
   0  19   2 11377.0 1322.46   8
   0 -19  -3 20815.0 1702.32  10
   0 -19   3 20995.5 1751.89  10
   0  19  -3 19532.1 1697.25   8
   0  19   3 21223.9 1759.19   8
   0 -19  -4 10925.4 1276.27  10
   0 -19   4 12027.7 1387.43  10
   0  19  -4 10563.4 1306.46   8
   0  19   4 10494.7 1334.78   8
   0 -19   5 8761.44 1272.84  10
   0 -19  -5 8673.26 1159.23  10
   0  19   5 7212.18 1131.00   8
   0  19  -5 8842.96 1213.75   8
   0 -19   6 4239.45 998.386  10
   0 -19  -6 1363.86 653.890  10
   0  19   6 2273.82 819.807   8
   0  19  -6 2507.60 838.765   8
   0 -19  -7 2014.59 746.817  10
   0 -19   7 964.213 797.129  10
   0  19  -7 804.186 639.119   8
   0  19   7 1103.08 612.921   8
   0 -19  -8 6055.84 1015.46  10
   0  19   8 4900.53 917.710   8
   0  19  -8 5534.21 980.207   8
   0 -19   9 1325.27 761.196  10
   0 -19  -9 322.367 625.393  10
   0  19  -9 1601.19 712.595   8
   0  19   9 721.867 635.265   8
   0 -19 -10 17217.3 1561.62  10
   0 -19  10 16877.3 1603.34  10
   0  19 -10 13805.5 1409.88   8
   0  19  10 13276.9 1363.66   8
   0  19  11 5768.99 1079.69  11
   0 -19  11 5879.52 1086.86  10
   0 -19 -11 7319.75 1107.11  10
   0  19  11 5135.33 954.357   8
   0  19 -11 6111.17 1028.59   8
   0  19  12-545.302 658.750  11
   0 -19  12 1843.30 785.495  10
   0 -19 -12 1419.13 762.463  10
   0 -19 -12 590.429 521.219  12
   0  19  12 1049.54 581.579   8
   0  19 -12 721.466 583.319   8
   0  19  13 14393.1 1465.90  11
   0 -19 -13 15795.3 1478.54  10
   0 -19  13 16419.1 1563.26  10
   0 -19 -13 12941.7 1310.54  12
   0  19 -13 14344.6 1420.97   8
   0  19  13 11862.9 1265.83   8
   0  19  14 927.727 606.355  11
   0 -19 -14 1618.39 762.777  10
   0 -19  14 698.430 642.158  10
   0 -19 -14 1177.08 631.481  12
   0  19 -14 855.294 670.280   8
   0  19  14 323.940 497.528   8
   0 -19  15-130.739 636.947  10
   0 -19 -15 2017.44 767.709  10
   0  19  15 958.641 660.466  11
   0 -19 -15 104.885 516.533  12
   0  19  15 318.882 486.073   8
   0  19 -15-183.310 510.456   8
   0 -19 -16 12356.8 1371.00  12
   0  19 -16 12352.7 1330.78   8
   0  19  16 12133.9 1238.84   8
   0 -19 -17 1240.48 678.473  12
   0  19 -17 459.585 542.275   8
   0 -19 -18 6625.49 1154.14  12
   0  19 -18 5375.80 979.028   8
   0 -20   0 38655.6 2398.06  10
   0  20   0 34306.9 2239.39   8
   0 -20   1 311.317 680.856  10
   0 -20  -1 631.765 723.237  10
   0  20  -1-155.838 673.838   8
   0  20   1 827.878 743.824   8
   0 -20   2-832.125 742.659  10
   0 -20  -2 135.529 755.671  10
   0  20   2-84.7132 673.551   8
   0  20  -2-572.017 750.133   8
   0 -20  -3 191.139 762.073  10
   0 -20   3 724.427 751.848  10
   0  20   3 1112.40 718.913   8
   0  20  -3-48.1458 720.309   8
   0 -20  -4 659.780 694.730  10
   0 -20   4 4331.74 997.210  10
   0  20   4 3153.82 853.956   8
   0  20  -4 3025.55 840.588   8
   0 -20   5-703.333 754.455  10
   0 -20  -5 255.879 635.637  10
   0  20   5-121.907 606.306   8
   0  20  -5-283.754 731.329   8
   0 -20  -6 30.4963 606.452  10
   0 -20   6 589.075 810.797  10
   0  20  -6 888.188 694.204   8
   0  20   6 874.222 686.433   8
   0 -20  -7 2095.41 809.053  10
   0 -20   7 2258.02 865.826  10
   0  20   7 2486.56 841.954   8
   0  20  -7 1600.32 707.295   8
   0 -20  -8 35645.3 2235.62  10
   0 -20   8 37252.4 2365.14  10
   0  20   8 30490.4 2111.49   8
   0  20  -8 31186.1 2083.90   8
   0 -20  -9 1336.67 761.259  10
   0 -20   9 1223.78 908.223  10
   0  20  -9 104.107 565.474   8
   0  20   9-90.4316 580.527   8
   0  20  10 6839.15 1109.01  11
   0 -20  10 11022.3 1337.72  10
   0 -20 -10 9919.57 1278.22  10
   0  20  10 6074.20 1023.80   8
   0  20 -10 7843.00 1119.57   8
   0  20  11 1163.99 621.091  11
   0 -20 -11 2434.73 803.341  10
   0  20  11 633.298 601.041   8
   0  20 -11 1467.33 674.234   8
   0  20  12 4307.78 929.323  11
   0 -20 -12 4978.14 996.426  10
   0 -20  12 6964.14 1157.73  10
   0  20  12 4258.41 878.973   8
   0  20 -12 4187.20 855.292   8
   0  20  13 10.3354 556.005   8
   0  20 -13 239.094 540.251   8
   0  20  14 477.848 548.521   8
   0  20  15 1080.92 597.159   8
   0 -21   0-56.3660 764.679  10
   0  21   0-249.793 712.051   8
   0 -21  -1 1809.29 775.878  10
   0 -21   1 1889.02 850.098  10
   0  21   1 3836.51 974.553   8
   0  21  -1 2448.00 814.511   8
   0 -21   2 15178.2 1616.23  10
   0 -21  -2 12748.7 1451.93  10
   0  21   2 12589.9 1435.81   8
   0  21  -2 13401.8 1513.67   8
   0 -21  -3 1764.01 737.149  10
   0 -21   3 4702.28 1073.50  10
   0  21   3 4794.79 969.883   8
   0  21  -3 4235.50 952.358   8
   0 -21   4 3105.09 964.403  10
   0 -21  -4-49.0710 748.368  10
   0  21  -4 2254.83 858.318   8
   0  21   4 1667.27 784.648   8
   0 -21  -5-204.876 696.428  10
   0 -21   5-257.157 737.267  10
   0  21   5 1146.87 727.112   8
   0  21  -5 707.697 663.451   8
   0 -21   6 6292.00 1126.12  10
   0 -21  -6 5368.02 1067.97  10
   0  21  -6 6546.93 1054.05   8
   0  21   6 6561.86 1131.83   8
   0 -21  -7 6251.72 1111.68  10
   0  21   7 5721.15 1068.87   8
   0  21  -7 4650.31 937.194   8
   0  21   8 4340.99 923.282   8
   0  21   9 1250.10 702.546   8
   0  21  10 10965.0 1426.36   8
   0  21  11 4266.19 933.204   8
   1   0 -35 11785.3 1318.85  12
  -1   0  34-1384.05 735.598   6
   1   0 -34-907.471 781.616   7
   1   0 -34 478.033 489.091  12
  -1   0  33 8681.74 1197.20   6
   1   0 -33 7993.36 1233.76   7
   1   0 -33 8191.66 1102.54  12
  -1   0  33 10192.6 1212.92   9
  -1   0  32 13.8831 577.184   6
   1   0 -32-526.075 784.806   7
   1   0 -32-257.984 571.673  12
  -1   0  32-1088.07 637.266   9
  -1   0  31 3404.70 860.731   6
   1   0 -31 3942.91 923.284   7
   1   0 -31 5197.69 896.158  12
  -1   0  31 5281.10 901.793   9
  -1   0  30-894.769 704.216   6
   1   0 -30-937.442 779.531   7
   1   0 -30-345.868 562.341  12
  -1   0  30-609.891 664.119   9
  -1   0  29 1412.76 653.678   6
   1   0 -29 1288.20 725.403   7
   1   0 -29 2431.27 655.446  12
  -1   0  29 3039.02 731.477   9
   1   0 -28 275.721 669.312   7
  -1   0  28-788.958 662.754   6
  -1   0  28 777.807 629.928   9
   1   0 -28-242.598 503.733  12
  -1   0  27 69596.1 2811.89   6
   1   0 -27 65743.7 2909.86   7
  -1   0  27 70130.0 2633.40   9
   1   0 -27 64605.7 2604.59  12
   1   0 -26 528.088 754.284   7
  -1   0  26 2165.66 747.867   6
   1   0 -26 1610.65 665.741  12
  -1   0  26 1529.33 700.041   9
   1   0 -26 356.531 313.892   3
   1   0 -25 3381.33 747.813  12
  -1   0  25 4740.47 843.044   9
   1   0 -25 4224.19 510.860   3
   1   0 -25 4024.63 931.005   7
  -1   0  25 3208.68 762.291   6
   1   0 -24-261.198 519.062  12
  -1   0  24 292.787 542.240   9
   1   0 -24 87.4668 270.995   3
   1   0 -24 428.829 649.189   7
  -1   0  24 908.481 644.171   6
   1   0 -23 20512.7 1398.41  12
  -1   0  23 22860.8 1372.99   9
   1   0 -23 24339.0 1077.69   3
   1   0 -23 24181.9 1653.05   7
  -1   0  23 23640.9 1501.47   6
   1   0 -22-673.967 585.511  12
  -1   0  22-341.535 501.216   9
  -1   0  22-51.2111 465.274   6
   1   0 -22 271.920 586.089   7
   1   0 -22 123.437 253.340   3
  -1   0  21 747.079 488.314   6
   1   0 -21 1364.47 586.517   7
   1   0 -21-280.638 550.662  12
   1   0 -21 1117.68 309.440   3
   1   0 -20 522.834 505.142   7
  -1   0  20 553.204 526.972   6
  -1   0  20-805.000 499.654  11
   1   0 -20 141.971 428.276  12
   1   0 -20 152.039 245.347   3
   1   0 -19 49769.5 2027.77   7
  -1   0  19 49360.3 1876.81   6
   1   0 -19 45211.6 1824.08  12
  -1   0  19 43687.1 1545.51  11
   1   0 -19 49375.9 1422.75   3
  -1   0  18-94.6072 385.728   6
   1   0 -18 1234.49 623.238   7
   1   0 -18 40.6741 401.892  12
  -1   0  18 54.3184 290.187  11
   1   0 -18 173.057 240.705   3
  -1   0  17 13299.1 963.670   6
   1   0 -17 13510.8 1058.53   7
   1   0 -17 12804.7 966.983  12
  -1   0  17 11534.9 740.461  11
   1   0 -17 12519.2 673.482   3
  -1   0  16 94.0023 416.663   6
   1   0 -16 480.912 450.902  12
  -1   0  16-60.7365 327.007  11
   1   0 -16 413.785 258.325   3
   1   0 -15 165965. 3529.21   7
  -1   0  15 158806. 3238.33   6
  -1   0  15 159115. 2886.32  11
   1   0 -15 155658. 3308.52  12
   1   0 -15 164399. 2697.91   3
  -1   0  14-164.463 372.263   6
   1   0 -14 1076.39 430.024   7
  -1   0  14 216.626 287.046  11
   1   0 -14 704.852 465.384  12
   1   0 -14 157.194 221.144   3
  -1   0  13 116.623 241.854  11
   1   0 -13 236.984 322.739  12
   1   0 -12 760.530 393.653  12
  -1   0  12-164.376 239.214  11
   1   0 -12 970.841 409.576   7
   1   0 -11 76670.6 1930.76  12
  -1   0  11 76659.5 1587.64  11
   1   0 -11 83229.0 1647.46  11
   1   0 -11 82682.0 2046.35   7
  -1   0  11 77784.4 1855.59   6
  -1   0  10 275.207 181.592  11
  -1   0  10 266.097 201.772  12
  -1   0  10 282.315 187.814   7
   1   0 -10 182.877 138.073  11
   1   0  -9 99566.4 2091.87  12
  -1   0   9 100651. 1744.13  11
  -1   0   9 109409. 2252.89  12
   1   0  -9 106998. 1789.23  11
  -1   0   9 96192.4 2053.32   7
   1   0  -9 104142. 2172.92   7
  -1   0   8 413.242 234.931  11
  -1   0   8 142.439 162.928  12
  -1   0   8 174.746 149.476   7
   1   0  -8 597.555 155.729  11
  -1   0   7 622305. 7196.42   7
   1   0  -7 572337. 7179.71   7
   1   0  -7 614626. 6707.36  11
   1   0  -7 572603. 7137.48  12
  -1   0   7 569899. 6637.06  11
  -1   0   7 634270. 7320.88  12
  -1   0   6 121.092 44.7551   5
  -1   0   6 176.161 99.9681   7
   1   0  -6 179.182 53.8419   1
  -1   0   6 64.5276 39.9996   2
   1   0  -6 222.423 106.732  11
  -1   0   6 239.210 129.564  11
  -1   0   6-104.950 130.796  12
   1   0  -6 10.8912 135.910  12
   1   0  -5 9800.76 469.638   7
  -1   0   5 10377.0 465.902   7
  -1   0   5 10008.0 238.376   5
  -1   0   5 9576.22 228.607   2
   1   0  -5 9315.14 456.882  12
  -1   0   5 9478.96 317.752  11
   1   0  -5 9844.96 333.244  11
   1   0  -4 345.043 125.443   7
  -1   0   4 125.999 107.918   7
   1   0  -4 54.1119 44.5943   2
  -1   0   4 0.06088 36.0534   2
  -1   0   4 105.054 41.0733   5
  -1   0   4 52.1044 60.5701  11
   1   0  -4 148.774 62.4299  11
   1   0  -4 188.999 127.231  12
  -1   0   3 5014.79 167.044  11
   1   0  -3 5646.92 176.962  11
   1   0  -3 5645.49 292.417  12
   1   0  -3 5343.60 166.941   2
  -1   0   3 4994.05 166.025   5
   1   0  -3 5547.55 291.176   7
  -1   0   3 5669.95 289.774   7
  -1   0  -2 89.4010 36.1054   5
  -1   0  -2 86.2766 37.1717   2
   1   0   3 468472. 5143.45  11
  -1   0  -3 456498. 4954.80   2
   1   0   3 452296. 4928.03   2
   1   0   3 468178. 5073.36   6
  -1   0  -3 461781. 5053.79   6
  -1   0  -3 464726. 4938.36   5
  -1   0  -3 457400. 5198.20  13
  -1   0  -4 105.391 49.6310   2
   1   0   4 123.532 46.9135   2
  -1   0  -4 131.324 71.6319   6
   1   0   4 79.4120 79.0177   6
  -1   0  -4 139.353 46.9858   5
  -1   0  -4 33.2033 116.425  13
  -1   0  -5 3259.62 207.716   6
  -1   0  -5 2661.02 113.745   5
   1   0   5 2675.89 211.704   6
  -1   0  -5 2738.23 120.764   2
  -1   0  -5 2700.89 243.244  13
   1   0   5 2658.71 216.568  11
  -1   0  -6 168.997 90.5985   6
  -1   0  -6 71.9610 39.9448   5
  -1   0  -6 71.6138 160.244   7
   1   0   6 133.183 127.083   6
  -1   0  -6-42.2971 77.8197  11
  -1   0  -6 27.3201 143.698  12
   1   0   6-58.2196 107.222  11
  -1   0  -6 4.96828 40.2912   2
   1   0   7 6834.58 372.174   6
  -1   0  -7 5857.46 168.263   5
  -1   0  -7 5881.12 333.413   6
  -1   0  -7 5863.87 412.688   7
  -1   0  -7 6106.71 411.585  12
   1   0   7 5842.75 361.161  11
  -1   0  -7 6287.86 366.688  11
  -1   0  -7 5986.32 179.712   2
   1   0   7 5953.89 169.974   1
  -1   0  -8-3.48030 96.2500  11
  -1   0  -8 0.94106 161.929  12
   1   0   8-197.378 194.571  11
  -1   0  -8 302.647 234.189   7
   1   0   8 107.474 168.471   6
  -1   0  -8-37.5127 94.2952   6
  -1   0  -9 8012.32 545.293  12
  -1   0  -9 9133.18 483.141  11
   1   0   9 7860.85 483.717  11
   1   0   9 8966.55 509.042   6
  -1   0  -9 9098.16 566.868   7
  -1   0 -10 19.7549 226.223  12
   1   0  10 475.604 329.921  11
   1   0  10 745.832 303.065   6
  -1   0 -10-329.197 329.213   7
   1   0  11 240652. 3555.96  11
  -1   0 -11 233552. 3789.28  12
  -1   0 -11 235315. 3817.30   7
   1   0  11 236944. 3610.06   6
   1   0  12 741.855 330.765  11
  -1   0 -12 299.391 257.167  12
  -1   0 -12 134.940 366.224   7
   1   0  12 1186.13 353.921   6
   1   0  13-496.143 331.532  11
  -1   0 -13-195.535 335.415  12
  -1   0 -13 283.424 350.560   7
  -1   0 -14 328.046 377.753  12
   1   0  14 656.489 362.612  11
  -1   0 -14-109.768 428.166   7
  -1   0 -15 7177.78 659.566  12
   1   0  15 6681.72 589.700  11
  -1   0 -15 8077.77 391.550   8
   1   0  15 7229.20 639.967   6
  -1   0 -15 7702.51 714.358   7
   1   0  16 400.067 389.514   6
  -1   0 -16-373.804 497.915   7
  -1   0 -16 293.538 139.053   8
   1   0  16-453.041 403.337  11
  -1   0 -16-66.6830 384.778  12
  -1   0 -16-74.3285 168.739   3
  -1   0 -17 1700.03 565.290   7
   1   0  17 2860.18 535.173   6
  -1   0 -17 2979.58 262.061   8
  -1   0 -17 2730.30 550.944  12
   1   0  17 2986.39 517.678  11
  -1   0 -17 2458.72 277.035   3
  -1   0 -18 943.516 531.687   7
   1   0  18 1764.51 584.655   6
  -1   0 -18 170.768 149.235   8
  -1   0 -18 368.238 212.712   3
   1   0  18 702.288 523.851  11
  -1   0 -18 925.242 478.524  12
  -1   0 -19 223481. 4399.03  12
   1   0  19 228123. 4160.73  11
  -1   0 -19 230936. 3100.46   8
   1   0  19 220970. 4326.35   6
  -1   0 -19 224279. 4641.46   7
  -1   0 -19 219868. 2991.45   8
  -1   0 -19 234785. 3392.17   3
   1   0  20 1391.53 574.181   6
  -1   0 -20 659.464 622.511   7
  -1   0 -20 1431.89 574.002  12
   1   0  20 1562.13 543.060  11
  -1   0 -20 1695.83 296.926   3
  -1   0 -21 25743.7 1569.90   7
   1   0  21 21733.5 1297.66   6
  -1   0 -21 22167.8 668.711   8
  -1   0 -21 22314.6 859.695   3
   1   0  21 20608.8 1209.67  11
  -1   0 -21 22858.8 1343.06  12
  -1   0 -22 538.576 673.517   7
   1   0  22-449.925 549.149   6
  -1   0 -22 104.888 187.350   3
   1   0  22-1125.43 594.579  11
  -1   0 -22 158.865 473.256  12
  -1   0 -23 895.974 642.466   7
   1   0  23-23.3083 535.360   6
  -1   0 -23 381.863 206.736   3
  -1   0 -23 515.958 438.278  12
  -1   0 -24 259.206 535.861   7
   1   0  24-708.753 582.567   6
  -1   0 -24-53.0426 202.890   3
  -1   0 -24-320.022 546.583  12
   1   0  24-82.8847 508.408   9
  -1   0 -25 4953.54 907.188   7
   1   0  25 4124.04 767.001   6
  -1   0 -25 3750.88 720.896  12
   1   0  25 4234.31 757.374   9
   1   0  26 562.988 583.931   6
  -1   0 -26 1028.93 789.028   7
  -1   0 -26-147.168 479.256  12
   1   0  26 593.208 520.371   9
   1   0  27 34238.6 1914.19   6
  -1   0 -27 32749.8 2060.46   7
  -1   0 -27 29849.9 1745.36  12
   1   0  27 32526.1 1801.73   9
   1   0  28 276.846 544.308   6
  -1   0 -28 969.269 699.065   7
  -1   0 -28 152.367 483.115  12
   1   0  28 655.444 564.787   9
  -1   0 -29 14847.6 1459.80   7
   1   0  29 14160.4 1364.25   6
  -1   0 -29 12980.3 1228.20  12
   1   0  29 15933.4 1347.78   9
   1   0  30 266.091 586.589   6
  -1   0 -30 134.670 659.138   7
  -1   0 -30-82.5248 490.114  12
   1   0  30 724.451 605.236   9
  -1   0 -31 2440.81 855.928   7
   1   0  31 2124.67 737.982   6
  -1   0 -31 1874.12 663.001  12
   1   0  31 2909.87 789.480   9
  -1   0 -32-1235.53 779.338   7
   1   0  32-1204.79 712.281   6
  -1   0 -32 16.1039 499.390  12
   1   0  32-696.454 684.253   9
  -1   0 -33 1081.48 711.201   7
   1   0  33 714.964 638.643   6
  -1   0 -33 990.134 576.884  12
   1   0  33 1387.15 708.941   9
   1   0  34 866.482 625.297   6
  -1   0 -34 423.760 630.943   7
  -1   0 -34-30.8975 473.437  12
   1   0  35 4041.70 897.326   6
  -1  -1  35 4986.03 1013.81   6
   1  -1 -35 5587.01 1029.01  12
  -1  -1  34 7289.21 1157.22   6
  -1   1  34 6646.54 1142.85   6
   1   1 -34 9186.41 1325.46   7
   1  -1 -34 7464.55 1217.60   7
   1  -1 -34 7388.51 1094.27  12
   1   1 -34 7714.99 1052.73  12
  -1  -1  33 6670.04 1068.76   6
  -1   1  33 6919.94 1115.25   6
   1  -1 -33 6256.24 1123.66   7
   1   1 -33 7222.95 1223.69   7
  -1  -1  33 7643.59 1116.16   9
  -1   1  33 7882.52 1141.00   9
   1  -1 -33 6919.42 1065.99  12
   1   1 -33 6558.86 990.456  12
  -1  -1  32 1588.43 643.480   6
  -1   1  32 1542.12 742.620   6
   1  -1 -32 1966.16 725.433   7
   1   1 -32 1893.29 790.509   7
   1   1 -32 2279.67 688.603  12
   1  -1 -32 3553.08 849.498  12
  -1   1  32 3741.23 829.007   9
  -1  -1  32 2202.04 775.181   9
  -1   1  31 3564.02 926.647   6
  -1  -1  31 2581.35 768.216   6
   1   1 -31 3398.92 912.054   7
   1  -1 -31 2959.75 844.628   7
   1  -1 -31 3443.30 805.267  12
   1   1 -31 4599.54 853.102  12
  -1  -1  31 3637.87 828.655   9
  -1   1  31 3422.89 778.668   9
  -1  -1  30 876.234 660.949   6
   1  -1 -30 451.582 585.595   7
  -1   1  30 289.887 594.455   6
   1   1 -30 197.712 697.986   7
   1  -1 -30 843.090 527.476  12
   1   1 -30 993.569 592.879  12
  -1  -1  30-4.41137 592.679   9
  -1   1  30 1086.42 610.266   9
   1  -1 -29 7834.08 1142.06   7
  -1   1  29 7123.48 1067.93   6
   1   1 -29 7865.38 1153.26   7
  -1  -1  29 6659.33 1019.78   6
   1  -1 -29 5998.81 941.192  12
   1   1 -29 8914.50 1038.02  12
  -1  -1  29 7766.86 1017.84   9
  -1   1  29 8375.46 1026.63   9
   1   1 -28-258.090 693.469   7
  -1   1  28 1282.48 684.201   6
   1  -1 -28 652.811 652.136   7
  -1  -1  28-101.587 581.212   6
  -1  -1  28 878.569 581.987   9
  -1   1  28 1527.40 696.302   9
   1   1 -28 717.801 557.898  12
   1  -1 -28 532.746 623.270  12
   1  -1 -27 770.259 620.347   7
  -1   1  27 973.634 683.768   6
   1   1 -27 950.757 642.958   7
  -1  -1  27 3321.35 818.386   6
   1   1 -27 1469.97 402.700   3
  -1  -1  27 1999.98 634.074   9
  -1   1  27 2820.93 774.704   9
   1  -1 -27 2032.62 734.060  12
   1   1 -27 2039.75 625.242  12
   1  -1 -26 18250.9 978.375   3
   1  -1 -26 18561.1 1465.50  12
   1   1 -26 17967.8 1355.67  12
   1   1 -26 17959.0 1550.02   7
  -1   1  26 17510.3 1443.91   6
  -1  -1  26 19586.3 1486.25   6
   1  -1 -26 16903.6 1482.46   7
  -1  -1  26 19490.9 1397.09   9
  -1   1  26 21275.5 1446.30   9
   1   1 -26 19598.0 1054.25   3
  -1   1  25 40590.8 1781.39  11
   1  -1 -25 38416.1 2009.14  12
   1   1 -25 40684.9 1945.63  12
   1   1 -25 40994.9 2242.46   7
  -1  -1  25 41805.0 2071.53   6
   1  -1 -25 39518.6 2135.22   7
  -1   1  25 42511.7 2121.34   6
  -1  -1  25 42360.6 1985.92   9
  -1   1  25 43624.2 1966.90   9
   1   1 -25 41546.9 1517.80   3
   1  -1 -25 43367.0 1481.39   3
   1   1 -24 21742.1 1434.84  12
   1  -1 -24 22983.9 1542.75  12
  -1   1  24 22950.3 1317.85  11
   1   1 -24 23075.4 1690.95   7
  -1   1  24 23565.1 1556.05   6
  -1  -1  24 23947.3 1568.78   6
   1  -1 -24 25431.8 1701.01   7
  -1  -1  24 25185.6 1521.31   9
   1  -1 -24 25182.6 1090.18   3
   1   1 -24 25306.7 1154.36   3
  -1  -1  23 8852.33 1007.87   6
   1  -1 -23 9620.29 1093.67   7
  -1   1  23 8785.95 973.765   6
   1   1 -23 9416.25 1140.85   7
   1   1 -23 8298.89 915.764  12
   1  -1 -23 7906.26 964.802  12
  -1   1  23 7782.49 789.059  11
  -1  -1  23 8001.08 921.643   9
   1   1 -23 8410.90 674.716   3
   1  -1 -23 9915.54 678.722   3
   1   1 -22 821.212 311.672   3
   1  -1 -22 838.512 627.357   7
  -1  -1  22 339.998 511.592   6
  -1   1  22 451.047 503.563   6
   1   1 -22 614.562 557.726   7
   1  -1 -22 96.5132 502.420  12
   1   1 -22 574.849 483.106  12
  -1   1  22-199.172 481.626  11
  -1  -1  22 340.542 466.645   9
   1  -1 -22 1144.69 317.315   3
  -1   1  21 555.663 428.259  11
   1   1 -21 2008.48 565.385  12
   1  -1 -21 2095.48 600.448  12
  -1  -1  21 2032.03 546.828   9
   1  -1 -21 2216.59 360.187   3
   1   1 -21 1570.85 357.252   3
  -1   1  21 2698.85 677.619   6
   1  -1 -21 2851.99 758.165   7
  -1  -1  21 2297.03 539.570   6
   1   1 -21 1842.25 660.231   7
   1  -1 -20 1616.17 575.243  12
   1   1 -20 1223.12 441.825  12
  -1   1  20 1138.19 391.585  11
  -1  -1  20 1222.16 518.176   9
   1   1 -20 1155.99 327.025   3
   1  -1 -20 1529.47 311.759   3
  -1   1  20 2143.26 636.917   6
   1   1 -20 1828.63 695.874   7
  -1  -1  20 857.903 501.283   6
   1  -1 -20 2047.08 645.375   7
  -1   1  19 3722.22 540.689  11
   1   1 -19 5138.89 666.340  12
   1  -1 -19 4605.95 733.414  12
  -1  -1  19 5713.63 709.408   9
   1   1 -19 5184.15 507.208   3
   1  -1 -19 5222.20 472.772   3
   1   1 -19 4938.05 794.216   7
  -1  -1  19 5382.64 698.405   6
   1  -1 -19 5745.45 810.513   7
  -1   1  19 5403.74 762.265   6
   1  -1 -18 30232.1 1515.22  12
  -1   1  18 30204.8 1224.57  11
   1   1 -18 29951.9 1408.31  12
  -1  -1  18 30104.4 1331.25   9
   1  -1 -18 29433.1 1028.99   3
  -1   1  18 30714.6 1474.74   6
  -1  -1  18 30016.8 1430.46   6
   1  -1 -18 29289.7 1505.24   7
   1   1 -18 30863.5 1607.18   7
   1  -1 -17 99096.3 2744.01  12
   1   1 -17 94870.6 2518.97  12
  -1   1  17 97309.7 2249.00  11
  -1  -1  17 103280. 2471.41   9
   1  -1 -17 98572.9 2001.44   3
   1  -1 -17 98656.1 2752.31   7
   1   1 -17 100288. 2816.60   7
  -1  -1  17 97656.9 2554.17   6
  -1   1  17 102029. 2628.92   6
   1   1 -16 52982.8 1780.96  12
   1  -1 -16 53858.0 1944.00  12
  -1   1  16 54225.8 1564.82  11
  -1  -1  16 53600.4 1686.28   9
   1  -1 -16 54160.8 1371.46   3
  -1   1  16 56671.2 1857.08   6
  -1  -1  16 55711.3 1813.82   6
   1  -1 -16 58095.1 2003.09   7
   1   1 -16 58741.5 2067.98   7
  -1  -1  15 1272.60 321.794  11
  -1   1  15 1138.56 328.701  11
   1   1 -15 1776.91 450.150  12
   1  -1 -15 1176.26 462.495  12
   1   1 -15 1641.15 126.846   8
  -1  -1  15 2926.05 556.862   9
   1  -1 -15 1692.41 296.979   3
   1   1 -15 2904.89 644.009   7
  -1  -1  15 1004.97 391.661   6
  -1   1  15 1041.19 453.641   6
   1  -1 -15 3260.54 638.389   7
  -1  -1  14 4863.14 464.398  11
   1   1 -14 5447.02 573.405  12
  -1   1  14 5266.63 457.078  11
   1  -1 -14 5593.87 626.483  12
   1   1 -14 5908.33 235.042   8
  -1  -1  14 6145.31 562.158   9
   1  -1 -14 6297.23 425.532   3
   1  -1 -14 6644.27 715.611   7
   1   1 -14 6787.83 773.580   7
  -1   1  14 5197.50 576.855   6
  -1  -1  13 3610.04 392.943  11
   1   1 -13 3093.70 453.068  12
   1  -1 -13 4213.41 587.200  12
  -1   1  13 3837.31 390.556  11
   1   1 -13 3767.80 196.755   8
   1  -1 -13 4026.46 352.912   3
   1  -1 -13 4200.96 526.402   7
   1   1 -13 4582.82 644.362   7
  -1   1  12 1368.33 277.656  11
   1   1 -12 1888.16 376.225  12
  -1  -1  12 1592.21 322.956  11
   1  -1 -12 2290.95 503.190  12
   1   1 -12 2099.13 479.870   7
   1  -1 -12 1138.09 353.750   7
   1   1 -12 1358.92 132.614   8
   1  -1 -12 1814.05 263.155   3
   1   1 -11 85219.8 1996.22  12
  -1   1  11 85257.1 1710.49  11
  -1  -1  11 93345.8 2185.52  12
   1  -1 -11 86685.1 2154.07  12
  -1  -1  11 90130.7 1782.13  11
   1   1 -11 95931.1 1842.08  11
   1  -1 -11 87059.3 2091.31   7
   1   1 -11 91238.3 2245.75   7
   1  -1 -11 92679.1 1766.58  11
   1   1 -11 92553.5 1323.25   8
   1  -1 -11 90352.9 1618.53   3
   1  -1 -10 125382. 1969.39   3
   1   1 -10 129163. 2433.88  12
  -1   1  10 122591. 2642.72  12
  -1  -1  10 129791. 2159.68  11
  -1  -1  10 137273. 2616.46  12
   1  -1 -10 125304. 2596.24  12
  -1   1  10 124663. 2078.50  11
   1   1 -10 137360. 2215.10  11
  -1   1  10 120606. 2365.76   6
   1   1 -10 129397. 2669.01   7
   1  -1 -10 126975. 2490.53   7
  -1   1  10 131030. 2405.03   7
   1  -1 -10 130202. 2129.50  11
   1   1 -10 131544. 1700.91   8
   1   1 -10 125616. 1489.63   2
  -1   1  10 121575. 1462.20   2
   1  -1  -9 253579. 3307.34   3
  -1   1   9 278291. 4216.14  12
  -1  -1   9 254138. 3477.39  11
   1   1  -9 264400. 3536.28  11
  -1   1   9 247403. 3403.04  11
   1  -1  -9 254609. 4006.88  12
   1   1  -9 249074. 3780.26  12
  -1  -1   9 274402. 4007.81  12
  -1  -1   9 270139. 4072.46   7
  -1   1   9 265980. 3788.17   7
   1  -1  -9 256764. 2860.80   5
  -1   1   9 253045. 3773.18   6
   1  -1  -9 255849. 3861.90   7
   1   1  -9 249436. 4036.29   7
   1  -1  -9 267362. 3480.89  11
   1   1  -9 261823. 3032.85   8
  -1   1   9 252481. 2830.74   2
   1   1  -9 257059. 2865.01   2
   1  -1  -8 127632. 1914.85   3
  -1   1   8 127915. 1981.20  11
   1  -1  -8 128678. 2457.87  12
   1   1  -8 137510. 2085.33  11
  -1  -1   8 128795. 2046.99  11
   1   1  -8 128199. 2294.45  12
  -1  -1   8 139773. 2443.36  12
  -1   1   8 141640. 2604.61  12
   1  -1  -8 131832. 2341.56   7
  -1   1   8 128270. 2274.75   6
  -1  -1   8 138834. 2535.67   7
   1  -1  -8 131440. 1596.73   5
  -1   1   8 131836. 2264.81   7
   1   1  -8 134754. 2530.26   7
   1  -1  -8 135920. 2035.80  11
  -1  -1   8 130633. 2187.87   9
   1   1  -8 132886. 1714.53   8
   1   1  -8 132486. 1600.69   2
   1   1  -7 104593. 1328.99   2
  -1  -1   7 95589.2 1387.82   8
   1   1  -7 107865. 1697.16  11
   1   1  -7 103387. 1902.64  12
  -1  -1   7 112628. 2026.19  12
   1  -1  -7 103089. 2043.79  12
  -1   1   7 115433. 2173.07  12
  -1   1   7 101537. 1617.39  11
  -1   1   7 103626. 1857.76   7
  -1  -1   7 111728. 2129.58   7
   1  -1  -7 107349. 1331.83   5
   1  -1  -7 104450. 1916.70   7
   1   1  -7 106646. 2107.09   7
   1  -1  -7 111712. 1673.51  11
   1   1  -7 106494. 1405.47   8
  -1  -1   7 103850. 1799.54   9
   1  -1  -7 101166. 1575.32   3
   1   1  -6 14476.9 331.247   2
  -1   1   6 14410.0 329.584   1
  -1  -1   6 13623.8 383.730   8
   1   1  -6 14306.1 664.759   7
   1   1  -6 14221.8 475.405  11
  -1   1   6 14456.7 452.964  11
  -1  -1   6 15269.8 605.515  12
  -1   1   6 16392.5 681.346  12
   1  -1  -6 15981.1 690.003  12
   1   1  -6 13711.2 569.540  12
   1  -1  -6 15768.2 605.607   7
   1  -1  -6 15146.9 340.365   5
  -1   1   6 14392.3 557.713   7
   1  -1  -6 15366.6 464.713  11
  -1  -1   6 13500.1 526.433   9
   1   1  -6 14075.3 354.848   8
   1  -1  -6 14140.0 440.923   3
  -1   1   5 184619. 2275.74   1
   1   1  -5 195941. 2291.48   2
  -1  -1   5 190756. 2361.45   8
   1   1  -5 199761. 2993.25   7
  -1  -1   5 209403. 2846.77  12
   1  -1  -5 197047. 2902.80  12
   1   1  -5 204310. 2772.13  12
   1   1  -5 206459. 2529.37  11
   1  -1  -5 196083. 2698.52   7
  -1   1   5 194772. 2660.55   7
  -1   1   5 193957. 2437.27  11
   1  -1  -5 205727. 2472.96  11
   1   1  -5 208120. 2316.69   8
  -1  -1   5 187456. 2636.23   9
  -1   1   5 199723. 2459.71   3
   1  -1  -5 188457. 2438.63   3
   1  -1  -4 96516.3 1276.09   1
  -1   1   4 94007.2 1244.91   1
   1   1  -4 95715.1 1732.89   7
   1   1  -4 99164.8 1578.66  12
  -1  -1   4 102248. 1622.89  12
   1  -1  -4 97792.1 1673.93  12
   1   1  -4 96139.2 1366.76  11
  -1   1   4 92171.7 1446.12   7
   1  -1  -4 96923.9 1488.83   7
   1  -1  -4 97345.3 1330.70  11
  -1   1   4 96496.9 1368.79  10
  -1   1   4 94667.6 1307.90  11
  -1  -1   4 95243.1 1262.19   8
   1   1  -4 94560.8 1500.93   9
  -1  -1   4 89318.8 1472.67   9
   1   1  -4 96502.6 1233.71   8
   1  -1  -4 95961.7 1338.96   3
  -1   1   4 93764.7 1353.79   3
   1  -1  -3 14399.5 350.509   1
  -1   1   3 13958.2 340.023   1
   1   1  -3 14699.5 514.245   7
   1   1  -3 15485.1 481.251  12
   1  -1  -3 15357.1 520.277  12
  -1  -1   3 14942.0 479.121  12
  -1   1   3 13891.6 387.338   7
   1  -1  -3 15344.3 417.226   7
  -1   1   3 14483.0 355.757  10
  -1   1   3 15102.4 341.419  11
  -1  -1   3 13775.3 430.747   9
   1   1  -3 14851.0 453.992   9
   1   1  -3 14487.0 324.071   8
  -1  -1   3 14803.0 334.700   8
   1  -1  -3 13644.3 357.726   3
  -1   1   3 14304.5 371.987   3
  -1   1   3 12996.2 356.282   4
  -1   1   2 131905. 1652.39   3
   1  -1  -2 131332. 1584.74   4
   1  -1  -2 128216. 1633.10   1
  -1   1   2 127633. 1627.13   1
   1   1  -2 140134. 1819.60  12
  -1  -1   2 133706. 1803.75  12
   1  -1  -2 139797. 1870.61  12
   1  -1  -2 134486. 1573.48  10
  -1   1   2 133936. 1586.83  10
   1   1  -2 131230. 1587.65   8
  -1  -1   2 141137. 1783.21   9
  -1  -1   2 131646. 1591.65   8
   1   1  -2 140691. 1800.35   9
   1   1  -2 135301. 1825.08   7
  -1  -1  -2 45327.8 755.634  13
  -1   1  -2 46944.6 748.154  13
   1  -1   2 47948.1 764.248  13
  -1  -1  -2 44203.8 718.062  10
   1   1   2 43620.7 733.059  11
   1   1   2 45601.9 732.574  10
  -1   1  -2 46179.8 752.857   7
  -1  -1  -2 43555.3 764.159   6
   1  -1   2 47076.9 755.835   9
  -1   1  -2 43485.1 752.076   9
  -1  -1  -2 46247.0 724.105   8
   1  -1   2 44142.0 713.414   1
  -1   1  -2 45478.6 734.631   1
   1  -1   3 247848. 2996.42  13
  -1   1  -3 243747. 2956.93  13
  -1  -1  -3 249252. 2942.32  13
  -1   1  -3 239793. 2940.46   7
  -1  -1  -3 236681. 2925.80   6
   1  -1   3 244035. 2703.53   6
   1   1   3 245542. 2928.96   6
   1   1   3 245495. 2890.43  11
   1   1   3 249911. 2892.70  10
   1  -1   3 235743. 2883.28   9
  -1   1  -3 235859. 2786.61   1
   1  -1   3 238383. 2768.81   1
   1   1   4 21537.8 576.326   6
   1  -1   4 22075.7 481.479   6
  -1   1  -4 23116.1 616.637   7
  -1  -1  -4 20969.7 565.213   6
   1   1   4 22489.7 553.735  11
   1  -1   4 23887.1 651.153  13
  -1  -1  -4 22711.5 608.276  13
   1  -1   4 21699.1 449.427   1
  -1   1  -4 21745.5 456.516   1
  -1  -1  -5 34790.3 797.503   6
   1   1   5 34569.6 824.648   6
  -1   1  -5 35275.5 868.079   7
   1  -1   5 34504.9 714.289   6
   1  -1   5 34840.9 589.081   5
  -1   1  -5 35028.7 782.734  12
   1   1   5 34153.6 776.265  11
  -1  -1  -5 34902.6 876.998  13
   1  -1   5 38092.0 926.226  13
   1  -1   5 34921.8 605.035   1
   1   1   5 35715.4 584.565   2
  -1   1  -5 34668.2 610.295   1
   1   1   6 150303. 2264.93  13
  -1  -1  -6 142506. 2230.69  13
   1  -1   6 151798. 2342.29  13
   1   1   6 139690. 2065.39  11
  -1   1  -6 145444. 2193.07  11
   1  -1   6 140972. 2130.15  11
  -1   1  -6 137345. 2082.03  12
   1  -1   6 141783. 1698.44   5
   1  -1   6 137803. 1990.83   6
  -1   1  -6 140334. 2225.55   7
   1   1   6 141763. 2142.59   6
  -1  -1  -6 143508. 2107.13   6
  -1  -1  -6 138757. 1610.78   3
   1   1   6 136646. 1688.67   2
  -1   1  -6 135456. 1724.71   1
   1   1   7 1027.38 182.890  13
   1  -1   7 1142.21 205.184  13
  -1  -1  -7 632.125 173.953  13
  -1   1  -7 638.595 173.703  12
  -1  -1  -7 689.757 242.374  12
   1  -1   7 1335.07 252.779  11
  -1   1  -7 858.600 154.542  11
   1   1   7 1215.01 218.167  11
  -1   1  -7 1129.48 231.209   7
   1  -1   7 1089.93 93.7794   5
   1   1   7 743.082 181.039   6
   1  -1   7 1004.64 201.171   6
  -1  -1  -7 1167.90 169.734   6
  -1  -1  -7 1277.34 179.436  11
  -1  -1  -7 1207.03 90.6130   3
   1   1   7 1225.83 95.3461   2
   1   1   8 37069.3 1085.73  13
   1  -1   8 39252.2 1166.19  13
   1  -1   8 37349.6 1002.21  11
  -1  -1  -8 36314.8 1131.40  12
  -1   1  -8 38748.0 1022.51  11
  -1   1  -8 34914.3 983.585  12
   1   1   8 35566.9 956.075  11
  -1  -1  -8 38159.3 990.297   6
  -1  -1  -8 36601.2 1033.27   7
   1  -1   8 37237.5 583.549   5
  -1   1  -8 35242.1 1084.58   7
   1   1   8 36650.6 1011.63   6
   1  -1   8 36725.3 942.600   6
  -1  -1  -8 39028.2 990.443  11
  -1  -1  -8 36363.6 631.151   3
   1   1   8 34871.3 577.975   2
   1   1   9 194299. 3135.31  13
   1  -1   9 196744. 3240.19  13
  -1   1  -9 196802. 2966.54  11
  -1   1  -9 183338. 2911.18  12
  -1  -1  -9 186182. 3174.79  12
   1  -1   9 183214. 2877.75  11
   1   1   9 186595. 2832.53  11
   1   1   9 190111. 2944.28   6
   1  -1   9 187955. 2811.59   6
  -1  -1  -9 198477. 2927.54   6
  -1  -1  -9 188811. 2990.21   7
  -1   1  -9 185588. 3088.41   7
  -1  -1  -9 194634. 2888.11  11
  -1   1  -9 185452. 2172.22   2
   1   1   9 187214. 2143.10   2
  -1  -1  -9 182904. 2281.93   3
  -1   1 -10 36445.2 1100.02  12
   1   1  10 34914.5 1017.43  11
   1  -1  10 36813.6 1103.47  11
  -1  -1 -10 33418.0 1191.91  12
  -1   1 -10 35809.2 837.085   8
  -1  -1 -10 33732.9 1107.64   7
  -1  -1 -10 34936.7 1041.44   6
  -1   1 -10 34934.6 1184.87   7
   1  -1  10 36666.8 1042.97   6
   1   1  10 35955.0 1114.07   6
  -1   1 -10 36633.0 559.300   2
   1   1  10 32327.2 519.990   2
  -1  -1 -10 33222.0 685.656   3
   1  -1  11 4707.28 421.351   6
  -1   1 -11 4538.37 490.196   7
  -1  -1 -11 4436.78 503.582   7
   1   1  11 4403.99 447.310   6
  -1   1 -11 5015.02 323.713   8
   1  -1  11 5044.21 459.590  11
  -1   1 -11 4129.08 414.718  12
  -1  -1 -11 3608.00 452.925  12
   1   1  11 3976.26 388.397  11
  -1  -1 -11 4165.03 248.890   3
  -1   1 -12 21597.5 1038.45   7
   1  -1  12 22799.0 907.647   6
  -1  -1 -12 22562.0 1005.28   7
  -1   1 -12 22933.5 694.098   8
  -1   1 -12 22635.3 940.970  12
   1  -1  12 22645.8 925.411  11
   1   1  12 22529.0 897.858  11
  -1  -1 -12 21228.4 1029.88  12
  -1  -1 -12 22693.8 605.587   3
  -1   1 -13 60176.1 1809.58   7
  -1  -1 -13 60496.0 1763.96   7
  -1   1 -13 60443.1 1214.43   8
  -1  -1 -13 55976.7 1091.06   3
  -1  -1 -13 58226.9 1787.53  12
  -1   1 -13 56799.4 1614.42  12
   1   1  13 56854.0 1547.39  11
   1  -1  13 56900.7 1579.32  11
   1   1  14 35415.9 1229.16  11
  -1  -1 -14 37159.5 1431.87  12
  -1   1 -14 34129.9 1283.52  12
   1  -1  14 35029.5 1246.42  11
  -1   1 -14 36683.9 938.109   8
  -1  -1 -14 35628.2 1376.07   7
  -1   1 -14 36652.5 1473.60   7
  -1  -1 -14 34431.6 804.832   8
  -1  -1 -14 35902.1 856.707   3
   1   1  15 19388.5 932.160  11
   1  -1  15 21106.3 1025.43  11
  -1   1 -15 20565.7 1044.35  12
  -1  -1 -15 18994.4 1091.41  12
  -1   1 -15 21652.4 707.631   8
  -1   1 -15 20696.3 1184.34   7
   1   1  15 21197.3 1076.20   6
  -1  -1 -15 20046.9 1106.35   7
  -1  -1 -15 19051.3 591.325   8
  -1  -1 -15 20849.9 661.061   3
   1   1  16 57649.0 1687.35  11
  -1  -1 -16 53541.5 1858.88  12
   1  -1  16 56547.4 1705.14  11
  -1   1 -16 54524.8 1754.45  12
  -1   1 -16 56556.9 1235.78   8
   1  -1  16 57245.2 1741.18   6
  -1  -1 -16 53785.1 1872.65   7
   1   1  16 56498.7 1800.45   6
  -1   1 -16 57436.8 1994.46   7
  -1  -1 -16 53802.4 1084.38   8
  -1  -1 -16 57426.3 1197.19   3
  -1  -1 -17 57714.0 1986.76  12
   1   1  17 62957.2 1828.71  11
  -1   1 -17 59744.2 1887.47  12
  -1   1 -17 59323.3 1308.87   8
   1  -1  17 60384.6 1865.24   6
  -1   1 -17 61889.6 2138.54   7
   1   1  17 63242.5 1975.69   6
  -1  -1 -17 63205.5 2104.13   7
  -1  -1 -17 58411.4 1153.38   8
  -1  -1 -17 62198.4 1300.43   3
  -1   1 -18 33488.4 1428.90  12
  -1  -1 -18 30126.5 1470.66  12
   1   1  18 31310.2 1320.52  11
  -1   1 -18 34063.8 947.004   8
  -1  -1 -18 33265.6 810.747   8
  -1   1 -18 37156.4 1708.44   7
  -1  -1 -18 29269.5 1479.43   7
   1  -1  18 33874.0 1445.33   6
   1   1  18 33303.4 1465.82   6
  -1  -1 -18 30880.8 784.969   8
  -1  -1 -18 33546.1 935.639   3
   1   1  19 5186.91 656.393  11
  -1   1 -19 5180.35 652.113  12
  -1  -1 -19 5406.14 747.042  12
  -1  -1 -19 5413.31 312.499   8
  -1   1 -19 5277.84 375.702   8
   1  -1  19 5496.08 697.846   6
  -1   1 -19 5535.02 825.294   7
   1   1  19 5057.08 677.228   6
  -1  -1 -19 4933.56 758.513   7
   1  -1  19 7283.28 813.850   9
  -1  -1 -19 5145.71 295.701   8
  -1  -1 -19 5269.79 395.354   3
  -1  -1 -20 1057.40 232.264   3
  -1   1 -20 1329.56 496.069  12
   1   1  20 368.601 428.970  11
  -1  -1 -20 1784.44 645.679  12
  -1   1 -20 991.374 211.611   8
  -1  -1 -20 779.206 156.826   8
   1   1  20 669.473 516.244   6
  -1   1 -20 2423.52 703.067   7
   1  -1  20 788.195 428.742   6
  -1  -1 -20 517.024 516.347   7
   1  -1  20 1512.13 557.812   9
  -1   1 -20 1105.18 278.931   3
  -1  -1 -21 42496.9 1873.91  12
   1   1  21 42546.0 1679.41  11
  -1   1 -21 41820.0 1754.77  12
  -1  -1 -21 41805.7 883.894   8
  -1   1 -21 42983.7 1081.77   8
  -1  -1 -21 41693.0 1936.82   7
   1  -1  21 44908.7 1821.58   6
  -1   1 -21 44512.4 2022.53   7
   1   1  21 44413.1 1884.05   6
   1  -1  21 44802.1 1781.87   9
  -1  -1 -21 45770.5 1191.84   3
  -1   1 -21 44282.3 1310.39   3
   1   1  22 12291.4 962.361  11
  -1   1 -22 12343.5 989.540  12
  -1  -1 -22 13096.0 1122.95  12
  -1   1 -22 13429.8 541.106   8
  -1   1 -22 15031.3 1243.12   7
   1  -1  22 13383.4 1058.70   6
   1   1  22 13833.6 1128.44   6
  -1  -1 -22 13145.1 1215.25   7
   1  -1  22 14035.6 1088.09   9
  -1  -1 -22 14129.3 660.601   3
  -1   1 -22 13761.3 729.281   3
   1   1  23 420.913 494.675  11
  -1   1 -23 1136.61 495.754  12
  -1  -1 -23 1166.17 573.241  12
  -1   1 -23 1362.24 289.338   3
   1   1  23 1956.26 576.673   6
   1  -1  23 794.788 497.390   6
  -1  -1 -23 2147.41 732.550   7
  -1   1 -23 2584.87 753.898   7
   1  -1  23 849.104 552.437   9
  -1  -1 -23 1660.72 273.549   3
  -1   1 -24 11356.0 1015.46  12
  -1  -1 -24 11724.8 1107.45  12
   1   1  24 10991.5 973.028  11
  -1   1 -24 13172.9 739.327   3
   1   1  24 12118.3 1108.34   6
  -1  -1 -24 12624.5 1210.55   7
   1  -1  24 11841.9 1082.15   6
  -1   1 -24 13452.8 1280.15   7
   1  -1  24 12029.6 1099.91   9
  -1  -1 -24 12555.7 646.666   3
  -1   1 -25 5668.36 989.231   7
  -1  -1 -25 6215.48 987.655   7
   1   1  25 4758.91 779.260   6
   1  -1  25 3271.08 712.811   6
  -1   1 -25 5684.05 512.376   3
   1   1  25 4699.22 713.935  11
  -1  -1 -25 4800.29 836.524  12
  -1   1 -25 4342.09 734.711  12
   1  -1  25 5259.15 856.353   9
   1  -1  26 7949.53 964.022   6
  -1  -1 -26 9425.49 1185.58   7
   1   1  26 7926.20 1009.13   6
  -1  -1 -26 7646.94 978.166  12
  -1   1 -26 8289.39 944.192  12
   1  -1  26 8806.08 1024.17   9
  -1   1 -27 15658.4 1482.77   7
   1   1  27 14884.3 1337.06   6
   1  -1  27 14348.5 1281.50   6
  -1  -1 -27 16016.5 1450.82   7
  -1   1 -27 14326.3 1197.55  12
  -1  -1 -27 13321.1 1238.33  12
   1   1  27 17375.6 1352.57   9
   1  -1  27 16157.1 1352.76   9
   1  -1  28 1313.91 631.115   6
  -1   1 -28 3114.95 915.380   7
   1   1  28 2343.45 727.321   6
  -1  -1 -28 2982.86 858.084   7
  -1  -1 -28 1606.47 652.628  12
  -1   1 -28 2179.21 657.622  12
   1   1  28 2524.85 692.406   9
   1  -1  28 2283.78 742.669   9
  -1   1 -29 21084.9 1748.65   7
  -1  -1 -29 22263.1 1772.80   7
   1   1  29 18563.3 1551.91   6
   1  -1  29 17814.1 1485.63   6
  -1  -1 -29 17059.0 1429.73  12
  -1   1 -29 18619.8 1399.19  12
   1   1  29 21213.7 1556.27   9
   1  -1  29 18744.0 1511.65   9
  -1   1 -30 8872.16 1217.90   7
   1  -1  30 7841.02 1077.33   6
   1   1  30 7729.34 1075.26   6
  -1  -1 -30 10683.9 1321.14   7
  -1  -1 -30 7755.61 1050.20  12
  -1   1 -30 7625.30 972.867  12
   1   1  30 7990.40 1056.71   9
   1  -1  30 8180.47 1063.27   9
  -1   1 -31-251.908 601.738   7
  -1  -1 -31 303.744 572.479   7
   1  -1  31-676.906 619.141   6
   1   1  31 670.353 573.539   6
  -1   1 -31-505.422 510.390  12
  -1  -1 -31 343.015 515.534  12
   1  -1  31-146.313 614.132   9
   1   1  31 228.929 645.582   9
   1   1  32 6149.37 1017.96   6
  -1   1 -32 7597.30 1176.71   7
   1  -1  32 6555.29 994.362   6
  -1  -1 -32 7431.76 1161.74   7
  -1   1 -32 6568.54 930.066  12
  -1  -1 -32 6077.37 994.560  12
   1  -1  32 6831.19 1033.60   9
   1   1  32 6466.65 1058.94   9
  -1  -1 -33 986.360 747.629   7
   1  -1  33-73.9596 543.942   6
  -1   1 -33 505.441 690.678   7
   1   1  33 351.529 583.766   6
  -1   1 -33 311.198 499.179  12
  -1  -1 -33-168.614 514.179  12
   1   1  33-279.277 558.905   9
   1  -1  33-435.731 674.368   9
  -1  -1 -34 3185.54 949.622   7
   1   1  34 3154.96 857.749   6
   1  -1  34 2704.50 758.318   6
  -1  -1 -34 3486.55 823.265  12
   1   1  35 7479.94 1145.82   6
  -1  -1 -35 5416.59 983.587  12
  -1  -2  35 139.778 517.045   6
  -1   2  34 262.986 629.661   6
  -1  -2  34 1727.21 666.932   6
   1  -2 -34-776.784 776.950   7
   1  -2 -34 292.475 521.028  12
  -1  -2  33 4138.86 872.504   6
  -1   2  33 3697.35 949.464   6
   1  -2 -33 3245.39 883.145   7
   1   2 -33 4351.00 1004.08   7
  -1  -2  33 6148.18 1068.14   9
  -1   2  33 5733.26 960.138   9
   1   2 -33 5121.01 874.362  12
   1  -2 -33 3762.93 874.294  12
  -1   2  32 5483.30 1072.52   6
  -1  -2  32 4497.70 896.430   6
   1  -2 -32 2747.51 798.732   7
   1   2 -32 4773.56 1034.64   7
  -1  -2  32 3842.86 886.373   9
  -1   2  32 5434.04 997.952   9
   1  -2 -32 4864.41 964.088  12
   1   2 -32 2286.23 645.616  12
   1  -2 -31 6377.38 1109.64   7
  -1   2  31 5391.17 1048.21   6
  -1  -2  31 5505.37 955.935   6
   1   2 -31 5337.32 1073.15   7
  -1   2  31 5781.40 972.001   9
  -1  -2  31 6358.76 1020.63   9
   1  -2 -31 4845.20 944.481  12
   1   2 -31 6234.99 905.864  12
   1  -2 -30 2517.89 866.405   7
  -1   2  30 2370.63 802.738   6
  -1  -2  30 3374.68 789.623   6
   1   2 -30 2404.03 838.148   7
  -1  -2  30 3375.68 811.021   9
  -1   2  30 3403.75 797.234   9
   1   2 -30 4639.86 807.380  12
   1  -2 -30 2071.87 718.824  12
  -1   2  29 25229.5 1837.73   6
  -1  -2  29 23010.1 1683.50   6
   1   2 -29 22392.2 1833.64   7
   1  -2 -29 22251.0 1786.88   7
  -1  -2  29 24095.2 1644.15   9
  -1   2  29 22781.8 1589.30   9
   1  -2 -29 21903.8 1684.68  12
   1   2 -29 22614.2 1521.78  12
  -1   2  28 16788.4 1496.89   6
  -1  -2  28 14674.3 1336.09   6
   1   2 -28 15654.5 1563.18   7
   1  -2 -28 15686.6 1493.90   7
  -1  -2  28 17199.3 1395.41   9
  -1   2  28 17250.7 1395.46   9
   1   2 -28 14941.4 1258.73  12
   1  -2 -28 15046.8 1386.76  12
   1  -2 -27 1761.82 772.623   7
  -1   2  27 1257.05 696.129   6
  -1  -2  27 2187.92 696.567   6
   1   2 -27 948.931 682.476   7
   1   2 -27 1732.79 429.050   3
  -1  -2  27 1129.82 654.217   9
   1  -2 -27 2467.34 798.868  12
   1   2 -27 2285.12 618.347  12
  -1   2  27 1385.73 499.438  11
   1   2 -26 2791.33 765.047   7
   1  -2 -26 5064.63 915.249   7
  -1   2  26 4500.94 872.059   6
  -1  -2  26 4586.53 828.511   6
   1   2 -26 3744.31 532.694   3
  -1  -2  26 3751.94 797.141   9
   1   2 -26 4267.91 733.130  12
   1  -2 -26 2864.18 803.056  12
  -1   2  26 3396.25 650.222  11
   1  -2 -25 18689.4 946.760   3
   1   2 -25 17848.3 1285.21  12
  -1   2  25 17441.7 1183.99  11
   1  -2 -25 15645.4 1348.29  12
   1   2 -25 17665.5 1521.19   7
   1  -2 -25 14876.8 1342.65   7
  -1  -2  25 18761.9 1419.12   6
  -1   2  25 18138.4 1419.37   6
  -1  -2  25 16372.4 1259.95   9
   1   2 -25 17637.8 1023.51   3
   1  -2 -24 13293.2 777.907   3
   1   2 -24 11247.0 1021.77  12
  -1   2  24 13282.9 1036.11  11
   1  -2 -24 11340.0 1169.57  12
   1   2 -24 12215.7 1324.03   7
   1  -2 -24 11704.9 1198.81   7
  -1  -2  24 12999.5 1168.41   6
  -1   2  24 13199.1 1239.91   6
  -1  -2  24 12099.8 1107.27   9
   1   2 -24 11347.6 821.107   3
   1   2 -23 234.356 448.529  12
   1  -2 -23 231.827 551.817  12
  -1   2  23-446.936 439.004  11
   1   2 -23 142.143 292.046   3
  -1  -2  23 586.635 573.512   6
   1   2 -23-62.5938 600.744   7
   1  -2 -23 841.205 596.440   7
  -1   2  23-351.754 594.569   6
  -1  -2  23 1031.29 618.945   9
   1  -2 -23 65.6810 240.699   3
   1  -2 -22 18600.6 878.403   3
  -1   2  22 16155.6 1041.67  11
   1   2 -22 14389.3 1074.81  12
   1  -2 -22 16063.4 1275.22  12
   1   2 -22 17606.2 1406.19   7
   1  -2 -22 18036.5 1379.84   7
  -1  -2  22 16406.5 1235.28   6
  -1   2  22 18757.2 1342.94   6
  -1  -2  22 15603.7 1128.91   9
   1   2 -22 16400.1 937.758   3
   1   2 -21 73787.0 2372.66  12
   1  -2 -21 72088.4 2596.20  12
  -1   2  21 76927.1 2229.66  11
   1   2 -21 76305.7 2793.68   7
  -1   2  21 77969.8 2586.07   6
  -1  -2  21 77273.9 2526.27   6
   1  -2 -21 78442.5 2686.63   7
  -1  -2  21 77678.1 2438.17   9
   1  -2 -21 80812.7 1892.75   3
   1  -2 -20 27198.4 1578.22  12
  -1   2  20 28827.1 1296.92  11
   1   2 -20 29525.4 1426.99  12
   1   2 -20 28996.9 1650.90   7
  -1  -2  20 30466.7 1528.25   6
  -1   2  20 31560.6 1592.78   6
   1  -2 -20 34562.0 1728.89   7
  -1  -2  20 30455.2 1463.66   9
   1  -2 -20 32054.9 1116.67   3
   1   2 -19 6876.36 941.822   7
   1  -2 -19 7865.77 910.771   7
  -1   2  19 6939.22 825.024   6
  -1  -2  19 6569.89 755.803   6
   1  -2 -19 6752.82 520.231   3
  -1  -2  19 5653.82 745.924   9
   1   2 -19 5903.20 239.979   8
  -1   2  19 5304.51 598.480  11
   1  -2 -19 5875.01 833.762  12
   1   2 -19 6095.93 697.490  12
  -1   2  18 19855.3 1019.09  11
   1  -2 -18 19491.7 1278.60  12
   1   2 -18 21128.9 1133.93  12
   1   2 -18 22151.7 1372.15   7
  -1   2  18 21255.5 1213.28   6
   1  -2 -18 21326.3 1315.53   7
  -1  -2  18 20694.2 1181.56   6
   1   2 -18 23201.8 562.407   8
  -1  -2  18 21608.9 1158.49   9
   1  -2 -18 21519.8 868.515   3
  -1   2  17 4802.40 652.576   6
   1  -2 -17 6993.06 830.437   7
  -1  -2  17 4102.68 583.956   6
   1   2 -17 6148.36 867.754   7
   1   2 -17 4801.48 591.424  12
   1  -2 -17 3981.37 698.810  12
  -1   2  17 4850.30 544.359  11
  -1  -2  17 6719.68 735.764   9
   1   2 -17 5950.09 299.106   8
   1  -2 -17 4820.90 422.787   3
  -1   2  16 19643.6 1125.50   6
   1   2 -16 20866.7 1277.93   7
   1  -2 -16 17421.5 1115.11   7
  -1  -2  16 17538.6 1021.99   6
  -1   2  16 16998.9 866.955  11
   1   2 -16 17098.3 993.724  12
   1  -2 -16 17090.7 1186.41  12
   1   2 -16 18647.7 565.435   8
  -1  -2  16 19863.6 1070.80   9
   1  -2 -16 17334.6 738.311   3
   1   2 -15 19923.6 1213.46   7
  -1   2  15 20179.5 1101.58   6
   1  -2 -15 19262.6 1099.53   7
  -1  -2  15 19447.2 1048.12   6
  -1   2  15 19597.4 884.492  11
   1   2 -15 19400.8 1003.57  12
   1  -2 -15 20342.2 1198.60  12
  -1  -2  15 21112.8 1058.97   9
   1   2 -15 20151.4 606.242   8
   1  -2 -15 20843.8 775.333   3
   1   2 -14 29004.3 1393.67   7
  -1   2  14 29909.1 1263.19   6
   1  -2 -14 27325.5 1229.48   7
   1  -2 -14 31604.5 1429.73  12
  -1   2  14 27941.5 1010.50  11
   1   2 -14 26624.5 1135.58  12
  -1  -2  14 29102.9 1206.03   9
   1   2 -14 27645.2 739.282   8
   1  -2 -14 28387.8 889.353   3
   1  -2 -13 139630. 2260.01   3
  -1   2  13 136027. 2806.77   6
   1  -2 -13 140847. 1702.91   5
   1  -2 -13 137117. 2865.32   7
   1   2 -13 140992. 3146.34   7
   1  -2 -13 137429. 3090.60  12
  -1   2  13 137603. 2470.92  11
   1   2 -13 139328. 2741.28  12
  -1  -2  13 145019. 2776.75   9
   1   2 -13 139537. 2086.35   8
  -1   2  13 133025. 1638.65   2
   1   2 -13 142054. 1698.45   2
   1  -2 -12 39445.8 999.247   3
   1   2 -12 41533.1 1571.55   7
   1  -2 -12 39806.0 682.836   5
   1  -2 -12 38526.5 1336.13   7
   1   2 -12 37592.7 1274.67  12
  -1  -2  12 36063.0 1297.89  12
  -1   2  12 38781.0 1117.59  11
   1  -2 -12 40189.8 1522.44  12
   1   2 -12 39131.1 910.089   8
  -1  -2  12 41694.1 1336.09   9
   1   2 -12 40157.0 686.287   2
   1  -2 -11 15919.4 586.193   3
   1   2 -11 15665.4 770.183  12
   1   2 -11 16291.7 705.623  11
  -1   2  11 15175.5 669.220  11
  -1  -2  11 16289.1 799.058  12
   1  -2 -11 14896.9 900.686  12
   1  -2 -11 16767.2 411.537   5
   1  -2 -11 15749.5 810.499   7
   1   2 -11 15119.9 953.769   7
  -1  -2  11 16018.4 803.557   9
   1   2 -11 15318.4 543.495   8
  -1   2  11 15122.9 384.843   1
   1   2 -11 16368.1 412.751   2
  -1   2  10 9171.10 303.560   1
   1   2 -10 10441.0 754.589   7
   1  -2 -10 9998.01 301.712   8
  -1  -2  10 9442.10 407.474   8
   1   2 -10 11607.7 571.967  11
  -1  -2  10 10668.8 619.052  12
   1  -2 -10 9869.15 732.127  12
   1   2 -10 11057.0 621.748  12
  -1   2  10 9800.53 517.800  11
   1  -2 -10 9471.65 602.498   7
   1  -2 -10 10284.9 503.851  11
   1   2 -10 10699.3 429.162   8
  -1  -2  10 9858.93 600.414   9
   1  -2 -10 9767.41 446.912   3
  -1   2   9 77025.6 1154.32   1
  -1  -2   9 77002.1 1353.27   8
   1   2  -9 77687.0 1985.57   7
   1  -2  -9 77099.1 1148.95   8
  -1   2   9 75976.7 1478.24  11
  -1   2   9 84228.3 2033.20  12
   1  -2  -9 75232.1 1932.33  12
   1   2  -9 82944.0 1630.31  11
   1   2  -9 77693.2 1678.72  12
  -1  -2   9 79252.0 1755.98  12
   1  -2  -9 76698.4 1690.39   7
  -1   2   9 80073.5 1583.08  10
   1  -2  -9 81634.0 1531.39  11
  -1  -2   9 76094.6 1690.70   9
   1   2  -9 79548.5 1380.48   8
   1  -2  -9 75522.7 1362.22   3
  -1   2   8 35891.3 717.051   1
   1   2  -8 41593.6 1335.53   7
  -1  -2   8 39011.7 876.435   8
   1  -2  -8 38084.3 724.456   8
   1   2  -8 39508.2 1083.23  12
  -1  -2   8 40144.1 1121.91  12
   1  -2  -8 36166.7 1228.18  12
  -1   2   8 34423.6 906.606  11
   1   2  -8 40989.6 1035.86  11
   1  -2  -8 38531.6 1063.53   7
  -1   2   8 40502.7 994.709  10
   1  -2  -8 39763.2 947.666  11
   1   2  -8 38861.4 880.343   8
  -1  -2   8 34740.5 1058.97   9
  -1   2   8 38178.2 594.361   8
   1  -2  -8 37179.9 842.422   3
  -1   2   8 38380.9 861.313   3
  -1   2   7 29821.4 644.482   1
   1  -2  -7 28766.9 715.922   3
   1  -2  -7 31582.1 652.152   8
  -1  -2   7 29225.2 735.092   8
   1   2  -7 31472.3 1126.02   7
   1  -2  -7 31431.5 1103.52  12
   1   2  -7 31792.0 911.719  12
   1   2  -7 31230.8 845.701  11
  -1  -2   7 32816.0 934.253  12
   1  -2  -7 30639.9 874.193   7
   1  -2  -7 33910.5 799.540  11
  -1   2   7 29983.0 771.804  11
  -1   2   7 33528.3 835.211  10
  -1   2   7 29967.0 526.730   8
  -1  -2   7 30265.0 924.745   9
   1   2  -7 29125.8 735.180   8
  -1   2   7 31724.3 728.240   3
  -1   2   6 157927. 2178.02   1
   1  -2  -6 162454. 2234.95   3
   1   2  -6 173571. 2908.79   7
   1  -2  -6 174220. 2186.99   8
  -1  -2   6 168667. 2322.82   8
  -1  -2   6 174760. 2551.48  12
   1  -2  -6 173177. 2811.59  12
   1   2  -6 170468. 2527.58  12
   1  -2  -6 177719. 2585.81   6
   1  -2  -6 165579. 2417.12   7
  -1   2   6 164313. 2302.85  11
  -1   2   6 178961. 2387.94  10
  -1  -2   6 164517. 2569.31   9
  -1   2   6 168054. 2018.37   8
   1   2  -6 176932. 2626.74   9
   1   2  -6 154854. 2285.92   8
  -1   2   6 170807. 2254.80   3
   1  -2  -5 17758.4 488.211   3
  -1   2   5 16666.8 484.369   1
   1   2  -5 17911.5 747.680   7
   1  -2  -5 19087.8 495.019   8
  -1  -2   5 18359.9 536.526   8
  -1  -2   5 18169.2 603.990  12
   1   2  -5 19176.3 614.730  12
   1  -2  -5 19220.6 747.661  12
   1  -2  -5 19002.4 623.554   6
   1  -2  -5 17884.3 540.701   7
  -1   2   5 18668.5 539.177  10
  -1   2   5 17593.0 506.272  11
   1  -2  -5 18064.8 526.383  10
  -1  -2   5 17651.4 632.700   9
   1   2  -5 16568.2 524.311   8
  -1   2   5 17835.1 430.436   8
   1   2  -5 18908.0 664.146   9
  -1   2   5 18154.9 498.797   3
  -1   2   4 64173.9 991.353   4
  -1   2   4 69066.2 1096.42   3
  -1   2   4 64086.5 1105.38   1
   1  -2  -4 66582.7 1079.88   3
   1   2  -4 67841.7 1233.01  12
   1  -2  -4 69368.9 1421.04  12
  -1  -2   4 66827.8 1208.95  12
   1  -2  -4 66823.5 1079.85   7
   1  -2  -4 68572.6 1238.00   6
  -1   2   4 69701.1 1133.59  10
   1  -2  -4 63457.4 1102.15  10
   1   2  -4 68255.0 1135.50   8
  -1  -2   4 68427.8 1307.39   9
   1   2  -4 71617.3 1360.81   9
   1  -2  -4 70294.3 1128.69   8
   1   2  -4 64315.7 1423.98   7
  -1  -2   4 68507.1 1147.26   8
  -1   2   4 63924.5 1061.48   8
   1  -2  -3 81622.9 1093.63   4
  -1   2   3 80198.2 1092.63   4
  -1   2   3 85499.0 1250.70   3
   1  -2  -3 79362.6 1218.80   3
  -1  -2   3 80129.2 1312.85  12
  -1   2   3 81760.0 1485.56  12
   1  -2  -3 85037.3 1499.12  12
  -1   2   3 79095.2 1298.20   6
   1  -2  -3 81122.3 1122.78   7
   1  -2  -3 81734.2 1327.05   6
   1  -2  -3 83591.0 1227.07  10
  -1   2   3 85123.9 1241.60  10
   1   2  -3 83841.8 1451.54   9
  -1  -2   3 78882.2 1437.14   9
   1   2  -3 82925.5 1281.14   8
  -1  -2   3 79745.1 1267.33   8
   1  -2  -3 85792.3 1308.76   8
   1   2  -3 78012.8 1467.19   7
  -1   2   3 79280.3 1290.74   8
  -1   2   2 76507.5 1177.89   3
   1   2  -2 77612.6 1298.29   7
   1  -2  -2 80096.2 1274.71   8
  -1   2   2 78910.7 1272.96   8
   1  -2  -2 81146.2 1352.68  12
  -1   2   2 78057.4 1320.61  12
  -1   2   2 74966.3 1167.23   6
   1  -2  -2 79015.6 1195.43   6
  -1   2   2 76186.2 1133.64  10
   1  -2  -2 77626.2 1126.73  10
  -1  -2   2 80399.5 1215.10   8
  -1  -2   2 76096.6 1275.31   9
   1   2  -2 79596.2 1312.38   9
   1   2  -2 81039.9 1212.52   8
   1  -2  -2 73458.3 993.246   4
  -1   2   2 76050.4 996.071   4
  -1  -2   1 202439. 2509.89   7
   1  -2  -1 205429. 2604.81   8
   1   2  -1 202516. 2501.56   7
  -1   2   1 200583. 2583.82   8
   1  -2  -1 210799. 2547.19  12
  -1   2   1 202824. 2507.27  12
   1  -2  -1 194241. 2379.07   6
  -1   2   1 194400. 2349.10   6
  -1   2   1 193391. 2380.63  10
   1  -2  -1 197249. 2375.13  10
  -1  -2   1 196032. 2449.52  10
   1   2  -1 204909. 2464.96  10
   1   2  -1 205033. 2485.34   8
   1   2  -1 192586. 2496.95   9
  -1   2   1 199727. 2259.02   4
   1  -2  -1 198081. 2248.75   4
  -1  -2   0 696.567 74.7371   4
   1   2   0 659.100 72.1718   4
   1   2   0 684.465 91.2803  13
  -1  -2   0 1028.71 109.300  13
  -1   2   0 884.866 94.0043  12
   1  -2   0 964.713 101.922  12
   1   2   0 675.962 93.5193  10
   1  -2   0 911.026 104.672  10
  -1   2   0 1041.76 106.653  10
  -1  -2   0 773.532 101.833  10
  -1  -2   0 896.145 113.577   7
  -1   2   0 847.109 140.949   8
   1   2   0 876.455 122.304   8
   1  -2   0 1057.64 82.9149   6
  -1   2   0 1203.45 88.2989   6
   1   2   1 5709.47 172.697   4
  -1  -2  -1 6339.00 176.198   4
  -1   2  -1 6798.37 243.592   7
   1  -2   1 6767.72 228.438   7
  -1  -2  -1 7060.61 244.983  13
   1   2   1 6549.02 239.391  13
  -1  -2  -1 6268.29 247.091  10
   1   2   1 6552.55 256.820  10
  -1   2  -1 6341.92 262.684   9
   1   2   1 6243.32 258.532   8
   1  -2   1 6312.74 248.765   9
  -1   2  -1 6900.35 318.934   8
   1   2   2 153772. 1764.90   4
  -1  -2  -2 154930. 1963.43  13
   1   2   2 154691. 1967.23  13
   1  -2   2 159048. 1949.94  13
  -1  -2  -2 151906. 1998.41  10
   1   2   2 157107. 2027.59  10
   1  -2   2 150206. 2029.73   7
  -1   2  -2 153291. 2021.12   7
  -1  -2  -2 157565. 1999.61   8
  -1   2  -2 159133. 2132.15   9
   1   2   2 150126. 1982.08   8
   1  -2   2 157851. 2134.68   9
  -1   2  -2 154510. 2145.68   8
   1   2   3 20639.7 520.155  13
   1  -2   3 17897.5 510.774  13
  -1  -2  -3 20840.8 520.659  13
  -1  -2  -3 19940.7 571.147   6
   1  -2   3 16778.5 541.208   7
  -1   2  -3 16941.3 521.236   7
   1   2   3 21035.1 533.032  11
  -1  -2  -3 17745.5 496.561  10
  -1  -2  -3 17538.4 464.677   8
   1  -2   3 18683.0 548.556   9
  -1   2  -3 17495.4 561.078   9
   1   2   3 15868.5 447.390   8
   1  -2   3 17962.3 549.868   8
  -1   2  -3 17224.5 541.294   8
  -1   2  -4 1396.99 151.661   1
   1  -2   4 2096.69 207.276  13
  -1  -2  -4 1863.40 199.091  13
   1   2   4 1929.11 180.920  13
  -1   2  -4 1873.78 125.530  12
   1  -2   4 1750.42 203.795   7
  -1   2  -4 2779.95 250.468   7
  -1  -2  -4 1818.10 192.977   6
   1   2   4 1789.67 183.714  11
  -1  -2  -4 1752.22 178.110  10
   1   2   4 2180.19 166.054   8
   1  -2   4 1480.82 189.045   9
  -1  -2  -4 1565.55 143.305   8
  -1   2  -4 2106.95 203.961   9
  -1   2  -4 2183.07 217.034   8
  -1   2  -5 466078. 5333.32   1
   1   2   5 461747. 4978.15   3
  -1  -2  -5 455111. 5521.25  13
   1   2   5 486460. 5545.05  13
  -1   2  -5 464353. 5219.91  12
   1   2   5 442036. 5546.34   6
   1  -2   5 475574. 5726.85   7
  -1  -2  -5 479015. 5561.10   6
  -1   2  -5 463919. 5650.59   7
   1   2   5 458134. 5444.33  11
  -1  -2  -5 482249. 5266.77   8
  -1   2  -5 476082. 5615.97   9
   1  -2   5 456819. 5561.92   9
  -1   2  -5 471609. 5468.27   8
   1   2   6 1023.45 85.6240   3
  -1   2  -6 683.199 117.677   1
  -1  -2  -6 702.193 212.276  13
   1   2   6 847.858 160.062  13
  -1   2  -6 484.063 129.581  11
  -1   2  -6 823.576 140.506  12
   1   2   6 835.493 214.168   6
  -1  -2  -6 845.059 150.640   6
   1  -2   6 728.269 164.804   7
  -1   2  -6 2681.77 368.816   7
   1   2   6 798.727 170.554  11
   1  -2   6 587.972 185.644   9
  -1  -2  -6 677.438 110.247   8
  -1   2  -6 2320.50 268.256   8
   1   2   7 48533.8 726.852   3
  -1  -2  -7 48730.9 737.891   3
  -1   2  -7 46501.5 893.587   1
  -1  -2  -7 48012.4 1198.33  13
   1   2   7 50100.1 1192.10  13
  -1   2  -7 49526.3 1212.68  11
  -1   2  -7 44639.4 994.711  12
   1   2   7 47744.6 1101.27  11
   1  -2   7 51274.5 1284.20   7
   1   2   7 47158.9 1166.47   6
  -1   2  -7 45229.7 1236.69   7
  -1  -2  -7 49704.6 1161.39   6
  -1  -2  -7 50502.9 1112.51  11
  -1  -2  -7 47651.4 904.112   8
   1  -2   7 46729.0 1138.88   9
  -1   2  -7 48673.9 1048.83   8
  -1  -2  -8 7607.53 252.491   3
  -1   2  -8 7796.99 312.766   1
   1  -2   8 8743.38 544.520  13
  -1  -2  -8 7462.97 489.145  13
   1   2   8 7800.38 487.423  13
  -1   2  -8 7327.87 407.783  12
  -1   2  -8 8737.63 503.141  11
  -1  -2  -8 7865.47 585.910  12
   1   2   8 7288.56 436.255  11
  -1  -2  -8 8163.27 457.238   6
  -1   2  -8 7952.97 546.888   7
   1   2   8 7573.24 484.363   6
   1  -2   8 7423.41 405.609   6
   1  -2   8 8774.23 532.049   7
  -1  -2  -8 7910.33 431.325  11
   1  -2   8 8066.42 498.342   9
  -1  -2  -8 7984.80 328.255   8
  -1   2  -8 7714.91 412.963   8
  -1   2  -9 26233.7 611.626   1
  -1  -2  -9 28375.7 559.991   3
   1  -2   9 28259.7 1059.47  13
   1   2   9 28998.2 983.036  13
  -1   2  -9 28237.7 958.167  11
   1   2   9 27511.8 893.120  11
  -1  -2  -9 27896.3 1100.99  12
  -1   2  -9 26819.4 837.889  12
  -1   2  -9 26533.9 1023.68   7
   1  -2   9 27937.7 1034.59   7
   1   2   9 27570.9 983.907   6
  -1  -2  -9 29015.6 930.425   6
   1  -2   9 27264.5 843.315   6
  -1  -2  -9 27961.9 885.564  11
   1  -2   9 29038.9 957.125   9
  -1  -2  -9 29146.1 672.427   8
  -1   2  -9 27188.4 789.993   8
  -1  -2 -10 192537. 3423.40  12
   1   2  10 186311. 2961.18  11
  -1   2 -10 187642. 2915.99  12
  -1   2 -10 183364. 2724.85   8
  -1   2 -10 190968. 3342.59   7
   1   2  10 192246. 3171.95   6
  -1  -2 -10 194601. 3112.41   7
   1  -2  10 192131. 2929.18   6
   1  -2  10 188155. 2320.50   5
  -1  -2 -10 196995. 2526.09   8
   1  -2  10 197625. 3098.74   9
   1   2  10 190791. 2311.84   2
  -1  -2 -10 182516. 2331.88   3
  -1   2 -10 193987. 2384.27   1
   1   2  11 1236.75 317.487  11
  -1  -2 -11 946.295 348.940  12
  -1   2 -11 977.632 268.732  12
  -1   2 -11 1205.18 232.536   8
  -1  -2 -11 1627.22 329.651   7
   1  -2  11 994.644 254.829   6
   1  -2  11 1044.97 115.842   5
  -1   2 -11 1123.11 365.299   7
  -1  -2 -11 1290.89 162.440   8
   1  -2  11 2191.45 472.743   9
  -1  -2 -11 1013.86 142.105   3
   1   2  11 1058.39 113.247   2
  -1   2 -11 941.117 117.442   1
   1   2  12 74012.5 1733.56  11
  -1  -2 -12 73148.4 2040.45  12
  -1   2 -12 74771.8 1734.42  12
  -1   2 -12 73537.3 1497.43   8
  -1   2 -12 73430.5 2008.38   7
   1  -2  12 74019.6 1038.65   5
   1  -2  12 75514.9 1737.36   6
  -1  -2 -12 76011.1 1871.42   7
   1  -2  12 75780.6 1812.45   9
  -1  -2 -12 73758.6 1286.16   8
  -1  -2 -12 76188.1 1215.70   3
   1   2  12 73892.4 1048.71   2
  -1   2 -13 112662. 2294.23  12
  -1  -2 -13 108887. 2644.23  12
   1   2  13 111893. 2281.34  11
  -1   2 -13 115171. 1996.46   8
  -1   2 -13 115129. 2690.65   7
  -1  -2 -13 113334. 2486.06   7
   1  -2  13 114609. 2311.56   6
   1  -2  13 116734. 2399.52   9
  -1  -2 -13 110510. 1735.74   8
  -1  -2 -13 114157. 1683.74   3
   1   2  13 111246. 1403.90   2
  -1   2 -13 112753. 1450.68   2
  -1  -2 -14 4864.11 627.624  12
   1   2  14 4414.88 491.525  11
  -1   2 -14 4151.65 479.645  12
  -1   2 -14 4455.44 366.814   8
  -1  -2 -14 5368.65 635.878   7
   1   2  14 5684.33 642.459   6
  -1   2 -14 4073.11 669.223   7
   1  -2  14 5051.03 578.652   9
  -1  -2 -14 4799.65 289.597   8
  -1  -2 -14 5470.81 306.094   3
   1   2  15 205.952 347.659  11
  -1  -2 -15 156.482 456.441  12
  -1   2 -15 910.994 349.469  12
  -1   2 -15 396.368 180.256   8
   1   2  15 122.319 409.273   6
  -1  -2 -15 869.431 449.479   7
  -1  -2 -15 1023.02 153.605   8
   1  -2  15 723.684 428.714   9
  -1  -2 -15 796.060 148.630   3
  -1   2 -16 2842.58 465.804  12
   1   2  16 2617.45 445.718  11
  -1  -2 -16 2157.50 521.883  12
  -1   2 -16 2630.98 296.603   8
   1   2  16 2804.86 532.125   6
  -1  -2 -16 1972.82 470.571   7
   1  -2  16 2738.38 457.812   6
  -1   2 -16 4204.81 674.197   7
   1  -2  16 3172.89 553.560   9
  -1  -2 -16 2641.97 222.742   8
  -1  -2 -16 2595.90 250.470   3
  -1  -2 -17 56631.6 2016.65  12
  -1   2 -17 57844.5 1770.85  12
   1   2  17 57339.9 1759.21  11
  -1   2 -17 57771.2 1375.94   8
   1  -2  17 59778.7 1832.93   6
   1   2  17 56887.9 1914.59   6
  -1   2 -17 60517.4 2132.08   7
  -1  -2 -17 57078.3 1960.79   7
  -1  -2 -17 56749.5 1148.12   8
   1  -2  17 58018.3 1837.10   9
  -1  -2 -17 59666.1 1231.99   3
  -1  -2 -18 29614.0 1508.77  12
  -1   2 -18 31553.6 1350.45  12
   1   2  18 31308.3 1322.61  11
  -1   2 -18 32778.6 1025.56   8
   1  -2  18 33432.0 1399.24   6
  -1  -2 -18 30933.7 1512.04   7
   1   2  18 32587.9 1490.46   6
  -1   2 -18 34842.1 1698.14   7
   1  -2  18 33915.4 1463.71   9
  -1  -2 -18 31626.4 806.736   8
  -1  -2 -18 34688.9 918.198   3
  -1  -2 -19 2300.05 552.165  12
   1   2  19 2711.74 554.965  11
  -1   2 -19 3192.90 536.656  12
  -1   2 -19 2217.77 299.321   8
   1  -2  19 3229.19 531.477   6
   1   2  19 2304.91 528.631   6
  -1  -2 -19 2723.67 554.315   7
   1  -2  19 3705.59 614.573   9
  -1  -2 -19 2791.96 243.968   8
  -1  -2 -19 2831.14 293.304   3
  -1   2 -20 34110.3 1493.48  12
   1   2  20 33388.0 1479.97  11
  -1  -2 -20 33139.7 1694.26  12
  -1  -2 -20 35093.7 788.944   8
  -1   2 -20 33902.7 1059.84   8
  -1  -2 -20 32522.2 1668.23   7
   1   2  20 35324.0 1675.81   6
   1  -2  20 35727.8 1563.26   6
  -1   2 -20 36839.4 1856.72   7
   1  -2  20 37502.9 1610.13   9
  -1  -2 -20 36464.6 987.582   3
   1   2  21 42365.0 1719.56  11
  -1  -2 -21 39705.8 1890.48  12
  -1   2 -21 44725.7 1734.14  12
  -1  -2 -21 40202.6 835.669   8
  -1   2 -21 43445.9 1166.82   8
  -1   2 -21 46832.8 2114.91   7
  -1  -2 -21 43142.4 1939.53   7
   1   2  21 41833.8 1876.26   6
   1  -2  21 41785.9 1759.17   6
   1  -2  21 45876.5 1825.35   9
  -1  -2 -21 45796.5 1162.20   3
   1   2  22 1031.12 462.791  11
  -1   2 -22 74.7236 405.539  12
  -1  -2 -22 1349.74 646.931  12
  -1   2 -22 660.739 198.014   8
   1  -2  22 1352.78 497.923   6
  -1  -2 -22 1012.00 635.813   7
  -1   2 -22 1334.16 718.491   7
   1   2  22 1541.53 621.279   6
   1  -2  22 1467.78 540.133   9
  -1  -2 -22 1295.64 242.962   3
  -1   2 -23 18647.4 1181.40  12
   1   2  23 18058.9 1215.72  11
  -1  -2 -23 15730.3 1271.21  12
  -1   2 -23 18424.8 912.251   3
  -1  -2 -23 15634.1 1280.45   7
  -1   2 -23 18916.0 1465.75   7
   1   2  23 18780.3 1368.01   6
   1  -2  23 16932.9 1217.59   6
   1  -2  23 18874.2 1292.68   9
  -1  -2 -23 18376.0 730.337   3
  -1   2 -24 261.278 667.757   7
  -1  -2 -24 768.792 684.680   7
   1  -2  24 675.266 516.908   6
   1   2  24-26.8813 569.152   6
  -1   2 -24 287.656 231.086   3
   1  -2  24 21.9880 582.120   9
  -1   2 -24 159.847 467.272  12
   1   2  24 295.928 432.752  11
  -1  -2 -24-4.98626 586.660  12
  -1   2 -25 26417.1 1801.83   7
  -1  -2 -25 26098.3 1756.59   7
   1  -2  25 24976.2 1559.92   6
   1   2  25 23058.4 1563.56   6
  -1   2 -25 24884.3 1083.03   3
  -1   2 -25 24460.5 1419.45  12
  -1  -2 -25 23993.1 1597.36  12
   1   2  25 24131.6 1432.54  11
   1  -2  25 24243.4 1515.16   9
  -1  -2 -26 9244.61 1146.80   7
   1  -2  26 8597.87 985.688   6
  -1   2 -26 9360.57 1195.01   7
   1   2  26 8823.28 1074.45   6
   1   2  26 8328.71 909.391  11
  -1  -2 -26 7700.51 990.914  12
  -1   2 -26 7941.06 895.633  12
   1  -2  26 7459.59 952.597   9
  -1   2 -27 423.648 713.897   7
  -1  -2 -27 1735.26 821.043   7
   1  -2  27 520.750 529.451   6
   1   2  27-507.348 630.903   6
   1  -2  27-578.411 632.445   9
  -1  -2 -27 1224.09 682.457  12
  -1   2 -27 701.849 504.011  12
   1   2  27-272.370 520.705  11
   1  -2  28 29887.8 1801.17   6
  -1  -2 -28 33999.0 2100.67   7
   1   2  28 29667.3 1898.30   6
  -1   2 -28 32041.4 2095.06   7
   1   2  28 28846.9 1699.31  11
  -1  -2 -28 24679.5 1713.71  12
  -1   2 -28 27619.8 1606.70  12
   1  -2  28 31468.4 1868.54   9
  -1   2 -29 869.971 752.953   7
   1   2  29-199.001 636.841   6
  -1  -2 -29 1497.89 696.487   7
   1  -2  29-107.682 524.270   6
  -1  -2 -29 548.887 634.606  12
  -1   2 -29 125.475 428.799  12
   1  -2  29 756.526 699.372   9
   1   2  29 1451.39 669.234   9
   1   2  30 753.101 685.253   6
  -1   2 -30 65.2301 728.810   7
  -1  -2 -30 1633.29 801.911   7
   1  -2  30 331.338 507.794   6
  -1   2 -30 907.116 484.838  12
  -1  -2 -30 435.547 582.715  12
   1  -2  30 900.164 611.376   9
   1   2  30 935.217 667.105   9
   1  -2  31 10715.0 1173.61   6
  -1  -2 -31 14527.5 1525.79   7
   1   2  31 10850.5 1309.57   6
  -1   2 -31 12890.8 1502.02   7
  -1  -2 -31 11420.1 1279.76  12
  -1   2 -31 11331.7 1115.00  12
   1  -2  31 12950.4 1288.67   9
   1   2  31 14009.7 1348.72   9
  -1  -2 -32-93.3750 550.205   7
   1   2  32 578.175 670.821   6
   1  -2  32 211.425 494.546   6
  -1   2 -32-452.795 719.737   7
  -1  -2 -32 772.003 584.961  12
  -1   2 -32 889.714 531.371  12
   1   2  32 781.722 588.085   9
   1  -2  32 968.110 624.785   9
  -1   2 -33 10588.8 1449.99   7
   1   2  33 10191.7 1317.58   6
   1  -2  33 8263.40 1085.84   6
  -1  -2 -33 9536.10 1313.84   7
  -1  -2 -33 7549.47 1108.62  12
   1  -2  33 10594.1 1244.28   9
   1   2  33 10972.7 1279.34   9
   1   2  34 2151.68 846.090   6
  -1  -2 -34 638.875 704.470   7
   1  -2  34 443.969 533.740   6
  -1  -2 -34 1044.51 605.193  12
  -1  -2 -35 510.623 556.602  12
  -1   3  34 1769.30 802.413   6
  -1  -3  34 2493.67 713.809   6
   1  -3 -34 1824.30 806.815   7
   1  -3 -34 772.730 606.875  12
  -1  -3  33 5592.00 946.519   6
  -1   3  33 6554.67 1155.26   6
   1  -3 -33 6220.07 1070.59   7
   1   3 -33 6489.98 1206.50   7
  -1   3  33 9041.62 1190.49   9
  -1  -3  33 7220.53 1074.70   9
   1  -3 -33 6989.33 1118.44  12
   1  -3 -32 1539.19 744.367   7
  -1  -3  32 2630.60 762.275   6
  -1   3  32 2380.84 836.079   6
   1   3 -32 926.532 755.520   7
  -1  -3  32 2956.25 890.739   9
  -1   3  32 1970.18 746.315   9
   1  -3 -32 1473.70 691.792  12
  -1  -3  31 29992.5 1914.84   6
  -1   3  31 31142.8 2136.52   6
   1   3 -31 32848.9 2271.35   7
   1  -3 -31 32299.8 2186.66   7
  -1  -3  31 37899.4 2174.49   9
  -1   3  31 35054.6 2028.54   9
   1  -3 -31 27545.6 1978.71  12
   1   3 -31 26854.8 1681.08  12
   1  -3 -30 463.908 654.582   7
  -1   3  30-687.106 678.527   6
  -1  -3  30 301.179 518.594   6
   1   3 -30-434.425 631.350   7
  -1  -3  30 656.656 659.260   9
  -1   3  30 2173.34 801.587   9
   1  -3 -30-249.835 669.324  12
   1   3 -30 627.232 521.125  12
  -1   3  29 8950.91 1192.87   6
  -1  -3  29 7795.42 1014.70   6
   1  -3 -29 8086.45 1188.67   7
   1   3 -29 7096.40 1126.65   7
  -1  -3  29 8957.43 1125.19   9
  -1   3  29 7912.54 971.478  11
   1  -3 -29 7867.91 1149.24  12
   1   3 -29 6733.39 869.985  12
   1   3 -28 2293.09 614.522  12
  -1   3  28 916.498 483.985  11
   1  -3 -28 2101.22 760.859  12
   1   3 -28 203.813 775.040   7
  -1  -3  28 768.782 542.110   6
   1  -3 -28 1948.93 728.798   7
  -1   3  28 1580.35 689.474   6
  -1  -3  28 2320.08 765.825   9
   1   3 -28 1886.38 447.493   3
   1   3 -27 10756.4 1020.81  12
   1  -3 -27 10391.9 1199.39  12
  -1   3  27 11396.7 1025.08  11
   1   3 -27 15055.6 1520.19   7
   1  -3 -27 10893.9 1208.42   7
  -1  -3  27 11687.1 1163.24   6
  -1   3  27 10614.5 1211.57   6
  -1  -3  27 11728.0 1188.77   9
   1   3 -27 11647.1 893.971   3
  -1  -3  26-791.632 601.281   6
  -1   3  26-875.966 712.237   6
   1   3 -26-779.552 645.424   7
   1  -3 -26 119.252 556.838   7
   1   3 -26-241.749 357.691   3
  -1  -3  26-394.371 564.335   9
   1  -3 -26-32.4916 563.926  12
  -1   3  26-327.082 480.075  11
   1   3 -26 338.827 441.711  12
  -1   3  25 4821.11 679.475  11
   1   3 -25 6492.77 795.417  12
   1  -3 -25 4663.69 921.843  12
   1   3 -25 5473.87 631.180   3
   1  -3 -25 5735.51 958.677   7
  -1   3  25 5493.06 912.385   6
   1   3 -25 6115.72 1044.30   7
  -1  -3  25 6076.80 868.846   6
  -1  -3  25 4639.28 834.247   9
   1  -3 -25 5809.76 546.030   3
  -1  -3  24 680.157 540.153   6
   1   3 -24 197.870 685.624   7
   1  -3 -24 1962.37 758.808   7
  -1   3  24-437.727 708.818   6
   1  -3 -24-520.183 677.620  12
  -1   3  24 694.458 486.569  11
   1   3 -24 207.133 442.435  12
  -1  -3  24 159.796 450.342   9
   1  -3 -24 752.071 322.273   3
   1   3 -23 70721.9 2877.80   7
  -1   3  23 83892.0 2860.02   6
  -1  -3  23 77969.5 2649.80   6
   1  -3 -23 78449.1 2825.12   7
  -1   3  23 78969.5 2386.54  11
   1  -3 -23 73235.5 2807.31  12
   1   3 -23 76337.8 2449.87  12
  -1  -3  23 79545.7 2643.35   9
   1  -3 -23 80264.4 1951.54   3
  -1  -3  22 10878.2 1036.81   6
   1   3 -22 10491.8 1246.77   7
   1  -3 -22 12198.0 1157.94   7
  -1   3  22 10892.7 1126.83   6
  -1   3  22 11074.7 915.817  11
   1   3 -22 11488.8 968.262  12
   1  -3 -22 12198.3 1258.70  12
  -1  -3  22 11006.5 1010.94   9
   1  -3 -22 12298.5 714.857   3
  -1  -3  21 2187.84 622.841   6
  -1   3  21 2116.04 697.509   6
   1  -3 -21 3383.78 728.818   7
   1   3 -21 960.989 548.010   7
   1  -3 -21 2062.66 697.144  12
   1   3 -21 2643.11 553.177  12
  -1   3  21 1191.75 416.091  11
  -1  -3  21 1675.75 622.324   9
   1   3 -21 1781.03 180.205   8
   1  -3 -21 1454.78 290.468   3
   1   3 -20 14272.9 1306.68   7
   1  -3 -20 16764.8 1276.49   7
  -1  -3  20 15925.2 1141.03   6
  -1   3  20 15360.7 1171.89   6
   1  -3 -20 14180.9 1261.34  12
  -1   3  20 13632.9 927.498  11
   1   3 -20 15663.8 1053.41  12
   1   3 -20 16183.6 544.620   8
  -1  -3  20 15585.3 1137.45   9
   1  -3 -20 15266.4 772.091   3
   1   3 -19 120647. 3465.37   7
  -1   3  19 123353. 3197.69   6
  -1  -3  19 120960. 3045.74   6
   1  -3 -19 122500. 3271.09   7
  -1   3  19 121326. 2746.03  11
   1  -3 -19 117983. 3353.34  12
   1   3 -19 116713. 2853.70  12
   1   3 -19 126217. 1974.07   8
  -1  -3  19 121834. 3029.26   9
   1  -3 -19 121271. 2348.87   3
   1   3 -18 1444.70 648.299   7
  -1  -3  18 793.398 393.692   6
   1  -3 -18 902.369 593.031   7
  -1   3  18 2747.39 706.899   6
  -1   3  18 802.419 390.548  11
   1   3 -18 1365.34 439.410  12
   1  -3 -18 1435.14 688.363  12
  -1  -3  18 1418.31 487.206   9
   1   3 -18 1318.40 208.791   8
   1  -3 -18 1351.10 308.310   3
   1  -3 -17 1737.80 419.665   7
  -1  -3  17 2233.79 472.144   6
  -1   3  17 2307.29 541.828   6
   1   3 -17 3002.11 699.938   7
   1  -3 -17 2064.62 642.141  12
   1   3 -17 1482.93 377.168  12
  -1   3  17 2531.64 454.099  11
  -1  -3  17 2701.38 534.745   9
   1   3 -17 2589.83 266.109   8
   1  -3 -17 2324.93 315.944   3
   1  -3 -16 4716.76 204.795   5
   1   3 -16 4548.59 803.685   7
   1  -3 -16 3413.08 527.650   7
  -1   3  16 5169.20 713.752   6
   1   3 -16 3587.64 509.201  12
  -1   3  16 4828.50 536.822  11
   1  -3 -16 4862.42 749.086  12
  -1  -3  16 5421.35 635.972   9
   1   3 -16 4562.77 337.016   8
  -1   3  16 4304.08 171.076   2
   1   3 -16 4416.09 192.265   2
   1   3 -16 4155.06 194.438   1
   1  -3 -16 4154.43 383.758   3
   1   3 -15 71520.2 2348.43   7
  -1   3  15 67286.5 2012.05   6
   1  -3 -15 65581.4 1038.58   5
   1  -3 -15 60585.2 1927.67   7
   1   3 -15 65216.2 1848.73  12
   1  -3 -15 64465.9 2192.29  12
  -1   3  15 63138.1 1677.80  11
   1   3 -15 68719.4 1432.16   8
  -1  -3  15 69450.2 1986.95   9
   1  -3 -15 66569.8 1477.24   3
   1   3 -15 63995.2 1043.64   2
   1   3 -14 18821.8 1209.78   7
   1  -3 -14 18392.0 451.055   8
   1  -3 -14 18114.4 981.181   7
  -1   3  14 20029.4 1090.34   6
   1  -3 -14 19239.2 500.141   5
   1   3 -14 17461.9 898.707  12
  -1   3  14 18865.3 869.873  11
   1  -3 -14 18552.6 1180.56  12
  -1  -3  14 19738.8 1051.72   9
   1   3 -14 18062.4 695.363   8
  -1   3  14 17857.6 463.924   1
   1   3 -14 19470.6 519.322   2
   1  -3 -14 19937.8 730.205   3
   1  -3 -13 9425.29 348.902   8
   1   3 -13 8780.47 835.532   7
   1   3 -13 9107.65 640.635  12
  -1   3  13 9002.88 589.726  11
   1  -3 -13 9626.45 882.224  12
   1  -3 -13 8610.36 665.200   7
  -1  -3  13 9386.38 688.316   9
   1   3 -13 9922.80 499.261   8
  -1   3  13 8653.36 335.782   1
   1  -3 -13 9075.27 484.781   3
   1   3 -12 3233.35 308.482   8
   1  -3 -12 2852.20 219.882   8
   1   3 -12 4282.24 461.098  12
  -1  -3  12 3919.99 399.531  12
   1  -3 -12 2713.05 607.600  12
   1  -3 -12 1839.93 384.508   7
   1   3 -12 3073.81 575.415   7
  -1   3  12 2744.08 353.597  11
  -1  -3  12 3454.08 503.179   9
   1  -3 -12 3139.19 313.381   3
  -1   3  12 2566.28 199.356   1
   1  -3 -11 185225. 2515.86   8
   1   3 -11 183948. 3666.09   7
  -1  -3  11 183161. 2763.22   8
  -1  -3  11 182168. 3117.21  12
   1   3 -11 184250. 3074.54  12
  -1   3  11 184099. 2917.15  11
   1  -3 -11 185109. 3639.96  12
   1  -3 -11 183472. 3160.54   7
  -1  -3  11 189578. 3281.68   9
   1   3 -11 183136. 2806.82   8
  -1   3  11 181736. 2444.64   1
   1  -3 -11 189673. 2687.76   3
  -1   3  10 924.082 156.320   3
  -1   3  10 927.035 142.495   1
   1  -3 -10 669.010 184.449   3
  -1   3  10 945.190 226.558  13
   1   3 -10 1083.71 209.834  11
   1   3 -10 835.509 278.954  12
   1  -3 -10 1298.88 471.508  12
  -1  -3  10 865.863 225.903  12
   1   3 -10 318.842 368.458   7
   1  -3 -10 872.573 282.858   7
  -1   3  10 736.852 249.240  11
  -1  -3  10 751.412 277.297   9
  -1   3  10 991.962 120.822   8
   1   3 -10 941.441 212.496   8
   1  -3 -10 880.406 167.193   8
  -1  -3  10 903.290 165.470   8
  -1   3   9 20948.7 628.290   3
  -1   3   9 18648.6 573.366   1
   1  -3  -9 19672.0 625.864   3
  -1   3   9 19865.6 809.610  13
   1  -3  -9 19444.7 984.483  12
   1   3  -9 19251.7 775.109  12
  -1  -3   9 18167.8 740.174  12
   1   3  -9 21407.5 808.390  11
   1  -3  -9 18571.4 768.460   7
  -1   3   9 20234.0 734.245  10
  -1   3   9 18892.6 704.817  11
  -1  -3   9 18707.7 852.050   9
   1   3  -9 18891.2 688.556   8
  -1   3   9 18879.7 467.494   8
   1   3  -9 18537.0 985.069   7
  -1  -3   9 17959.3 651.116   8
   1  -3  -9 19270.0 606.583   8
  -1   3   8 5005.36 301.634   3
   1  -3  -8 5197.52 312.485   3
  -1   3   8 5108.42 384.219  13
  -1  -3   8 4813.98 365.471  12
   1  -3  -8 3997.06 477.052  12
   1   3  -8 4623.62 376.773  12
   1   3  -8 4570.35 531.811   7
   1  -3  -8 3904.35 353.855   7
   1  -3  -8 5402.90 408.503   6
  -1   3   8 4520.54 339.406  11
  -1   3   8 4639.86 337.530  10
  -1   3   8 4616.49 234.777   8
   1   3  -8 5401.82 426.077   9
  -1  -3   8 4336.78 430.542   9
   1   3  -8 3886.41 333.569   8
   1  -3  -8 4737.08 303.290   8
  -1  -3   8 5197.47 349.555   8
  -1   3   7 1455.44 164.557   3
   1  -3  -7 1589.18 193.126   3
  -1   3   7 1252.30 186.158  13
   1   3  -7 1647.49 237.572  12
  -1  -3   7 1373.53 200.409  12
   1  -3  -7 1229.60 324.337  12
   1  -3  -7 1335.14 208.533   6
  -1  -3   7 1289.57 246.323   7
   1  -3  -7 1690.96 230.764   7
   1  -3  -7 1726.45 242.945  10
  -1   3   7 1354.72 189.756  10
  -1   3   7 1330.05 215.722  11
  -1  -3   7 639.102 247.417   9
   1   3  -7 1980.96 269.949   9
  -1   3   7 1450.82 153.774   8
   1  -3  -7 1528.89 191.272   8
  -1  -3   7 1234.89 181.828   8
   1   3  -7 1166.55 197.967   8
   1   3  -7 1216.65 298.900   7
  -1   3   6 5301.00 298.447   3
  -1   3   6 4972.53 249.878   4
   1  -3  -6 5512.46 307.403   3
  -1   3   6 5531.08 335.683  13
   1   3  -6 5432.48 360.795  12
  -1   3   6 6142.99 462.928  12
  -1  -3   6 5642.20 339.274  12
   1  -3  -6 5601.91 491.110  12
   1  -3  -6 5818.13 326.163   7
   1  -3  -6 5767.34 378.100   6
  -1  -3   6 5954.90 448.494   7
  -1   3   6 6119.93 342.391  10
   1  -3  -6 5449.38 336.294  10
  -1   3   6 5570.47 339.211  11
   1   3  -6 6626.71 443.149   9
   1   3  -6 5236.14 365.864   8
  -1   3   6 5829.04 287.249   8
  -1  -3   6 5435.48 423.474   9
   1  -3  -6 5307.79 335.101   8
  -1  -3   6 6000.37 365.319   8
   1   3  -6 4996.75 460.387   7
  -1   3   5 47836.1 828.323   4
  -1   3   5 52875.1 998.506   3
   1  -3  -5 49152.9 979.093   3
   1   3  -5 51975.1 1065.86  12
  -1   3   5 52712.2 1032.29  13
  -1   3   5 53157.0 1334.27  12
   1  -3  -5 51988.8 1337.87  12
  -1  -3   5 50162.3 1045.12  12
   1  -3  -5 52025.5 1159.01   6
   1  -3  -5 50083.0 949.804   7
  -1   3   5 48870.6 1122.52   6
  -1   3   5 53256.2 1065.72  10
   1  -3  -5 49493.5 1032.76  10
  -1   3   5 48549.3 971.987   8
  -1  -3   5 49551.6 1241.49   9
   1   3  -5 47992.0 1117.37   8
   1   3  -5 49813.8 1369.15   7
  -1  -3   5 53188.3 1145.06   8
  -1  -3   5 52767.7 1349.88   7
   1  -3  -5 51593.0 1122.85   8
  -1   3   4 25314.6 485.608   4
  -1   3   4 26609.1 660.488   3
  -1   3   4 25401.0 608.887  13
  -1  -3   4 24545.4 657.953  12
   1  -3  -4 27684.6 910.395  12
  -1   3   4 28081.6 876.038  12
   1  -3  -4 28029.4 748.284   6
  -1   3   4 24722.7 714.478   6
   1  -3  -4 27859.8 686.591  10
  -1   3   4 26615.3 687.824  10
   1   3  -4 22132.2 714.654   8
  -1  -3   4 22698.4 796.636   9
  -1   3   4 24983.8 685.418   8
  -1  -3   4 24420.0 834.414   7
   1  -3  -4 26951.6 773.710   8
   1   3  -4 22578.8 830.902   7
  -1  -3   4 24731.4 724.243   8
  -1   3   3 451450. 4786.31   4
   1  -3  -3 447130. 4789.79   4
  -1   3   3 459832. 5183.56   3
  -1   3   3 432763. 4917.93  13
   1  -3  -3 442164. 5505.00  12
  -1   3   3 465571. 5482.26  12
  -1   3   3 436642. 5209.67   6
   1  -3  -3 446304. 5260.89   6
   1  -3  -3 446947. 5141.93  10
  -1   3   3 459523. 5176.66  10
  -1  -3   3 452267. 5324.82   8
   1   3  -3 438580. 5324.90   8
  -1  -3   3 436588. 5419.76   9
  -1   3   3 426577. 5312.22   8
  -1  -3   3 468988. 5522.99   7
   1   3  -3 429522. 5436.16   7
   1  -3  -3 469969. 5468.10   8
  -1  -3   2 1527.37 179.382   7
  -1   3   2 1216.93 194.434   8
   1  -3  -2 1506.58 198.777   8
   1   3  -2 1613.30 219.544   7
  -1   3   2 1818.95 217.782  12
  -1   3   2 1294.99 157.800   6
   1  -3  -2 1394.84 155.118   6
   1  -3  -2 1000.47 148.265  10
  -1   3   2 1059.53 127.013  10
  -1  -3   2 1062.42 158.565  10
   1   3  -2 1158.42 182.000   8
  -1  -3   2 931.307 172.219   9
  -1  -3   2 1356.21 158.558   8
   1  -3  -2 1146.04 86.6049   4
  -1   3   2 1259.79 95.7983   4
   1  -3  -1 234183. 2600.21   4
  -1  -3   1 238818. 2817.24  13
  -1   3   1 222872. 2922.80  12
   1  -3  -1 235432. 2970.03  12
  -1   3   1 221406. 2766.51   6
   1  -3  -1 224590. 2820.68   6
   1  -3  -1 226193. 2863.31  10
  -1  -3   1 232144. 2938.63  10
  -1   3   1 227377. 2871.87  10
   1   3  -1 229246. 3011.72   8
   1   3  -1 231305. 2936.36   7
   1  -3  -1 247281. 3232.07   8
  -1   3   1 229765. 3197.88   8
  -1  -3   1 239084. 2945.89   7
  -1  -3   0 72894.8 1001.32   4
  -1  -3   0 71437.1 1084.48  13
   1   3   0 68264.9 1076.47  13
   1  -3   0 72871.0 1128.32  12
  -1   3   0 68684.7 1095.46  12
  -1   3   0 70861.6 1195.18  10
   1   3   0 70232.6 1189.19  10
  -1  -3   0 68715.4 1179.40  10
   1  -3   0 71554.9 1179.29  10
  -1   3   0 69896.9 1395.49   8
  -1   3   0 70575.8 955.483   7
   1  -3   0 67319.0 1012.23   7
   1  -3   0 74864.6 1431.22   8
   1   3   0 69190.1 1162.96   7
  -1  -3   0 73324.0 1173.46   7
   1   3   0 71647.3 1256.22   8
   1  -3   0 69764.3 1067.43   6
  -1  -3  -1 1006.66 79.4054   4
   1   3   1 1282.01 85.4964   4
   1  -3   1 1284.76 137.300   7
   1   3   1 1085.25 114.411  13
  -1  -3  -1 1102.86 127.263  13
   1  -3   1 712.577 148.408  10
   1   3   1 1193.96 135.487  10
  -1  -3  -1 1080.59 154.070  10
  -1   3  -1 937.498 141.760   9
   1   3   1 1382.29 172.313   8
  -1   3  -1 735.161 105.260   7
  -1   3  -1 941.049 189.754   8
   1  -3   2 55697.4 1080.33   7
  -1  -3  -2 55279.6 944.971  13
   1   3   2 56563.7 956.579  13
  -1  -3  -2 54228.4 1031.91  10
  -1  -3  -2 58853.2 1075.38   8
  -1   3  -2 55588.9 1124.46   9
   1  -3   2 54124.8 1078.04   9
   1   3   2 54625.8 1052.32   8
  -1   3  -2 56593.0 1086.60   7
  -1   3  -2 54145.4 1208.64   8
   1   3   3 7877.91 203.381   4
  -1  -3  -3 8164.36 341.340  13
   1   3   3 8695.39 335.921  13
  -1  -3  -3 7410.28 359.094  10
   1  -3   3 8380.81 397.766   7
  -1  -3  -3 7956.36 377.592   6
  -1   3  -3 8148.13 400.809   7
  -1  -3  -3 7993.28 352.510   8
  -1   3  -3 8151.14 412.243   9
   1   3   3 8421.35 357.860   8
   1  -3   3 7966.70 430.719   9
   1  -3   3 8646.07 443.914   8
  -1   3  -3 7905.14 433.729   8
  -1  -3  -4 106737. 1684.21  13
   1   3   4 112090. 1683.92  13
   1  -3   4 116500. 1921.35   7
  -1  -3  -4 113675. 1846.80   6
  -1   3  -4 106408. 1863.49   7
   1   3   4 109305. 1742.06  11
  -1  -3  -4 107484. 1728.22  10
  -1   3  -4 117849. 1976.68   9
   1   3   4 103188. 1639.01   8
  -1  -3  -4 110592. 1677.67   8
   1  -3   4 110875. 1906.76   9
   1  -3   4 116198. 1938.86   8
  -1   3  -4 107810. 1887.79   8
  -1  -3  -5 50767.1 1087.77  13
   1   3   5 52702.0 1080.75  13
  -1   3  -5 51933.8 782.097  12
  -1   3  -5 51681.7 1233.74   7
   1  -3   5 55467.8 1277.81   7
  -1  -3  -5 52087.3 1185.45   6
  -1  -3  -5 50453.4 1087.72  10
   1   3   5 51933.1 1108.32  11
  -1   3  -5 55701.2 1283.44   9
   1   3   5 47781.0 987.354   8
  -1  -3  -5 52816.6 1019.66   8
   1  -3   5 52461.5 1219.54   9
  -1   3  -5 52370.0 1196.30   8
   1  -3   5 54463.6 1221.07   8
   1   3   6 37610.0 701.333   3
  -1  -3  -6 39468.5 995.670  13
   1   3   6 39386.6 974.654  13
  -1   3  -6 37819.0 728.960  12
  -1   3  -6 41008.1 1135.86   7
   1  -3   6 41681.6 1158.14   7
  -1  -3  -6 38508.7 1038.12   6
   1   3   6 39867.0 976.057  11
  -1  -3  -6 39564.5 974.190  10
   1   3   6 37643.5 840.849   8
   1  -3   6 38160.1 1060.40   9
  -1   3  -6 42045.0 1128.91   9
  -1  -3  -6 40777.6 867.242   8
  -1   3  -6 41136.4 1046.47   8
   1  -3   6 40063.3 1034.85   8
   1   3   7 307014. 3461.49   3
  -1  -3  -7 297592. 4106.41  13
   1   3   7 311837. 4068.20  13
  -1   3  -7 284115. 3626.61  12
   1  -3   7 317278. 4403.31   7
  -1   3  -7 294256. 4308.49   7
  -1  -3  -7 307912. 4133.36   6
   1   3   7 280656. 4104.31   6
   1   3   7 303204. 3991.39  11
  -1  -3  -7 314115. 3744.60   8
  -1   3  -7 307276. 4264.32   9
   1  -3   7 303651. 4176.35   9
   1   3   7 298372. 3692.98   8
  -1   3  -7 294907. 4029.72   8
   1   3   8 364.460 85.8387   3
  -1   3  -8 232.871 107.550   1
   1   3   8 65.4969 132.412  13
  -1  -3  -8 274.226 258.786  13
  -1   3  -8 89.2508 141.230  11
  -1   3  -8 1300.71 231.937  12
  -1  -3  -8 877.818 392.335  12
   1   3   8 353.479 286.021   6
  -1  -3  -8 327.240 162.787   6
   1  -3   8 578.546 210.609   7
  -1   3  -8 1700.12 412.940   7
   1   3   8-67.1487 229.196  11
  -1  -3  -8 270.949 132.025  11
  -1  -3  -8 266.015 137.183   8
   1  -3   8 141.988 250.485   9
  -1   3  -8 1218.26 255.409   8
   1   3   9 1150.81 119.449   3
  -1   3  -9 737.690 146.471   1
   1   3   9 688.289 196.353  13
  -1  -3  -9 604.232 296.088  12
  -1   3  -9 983.249 223.244  12
  -1   3  -9 1623.99 354.581   7
   1   3   9 863.421 278.029  11
  -1  -3  -9 901.507 137.754   8
   1  -3   9 1008.21 307.488   9
  -1   3  -9 697.943 218.496   8
  -1   3 -10 20723.6 735.961  12
   1   3  10 21701.2 841.578  11
  -1  -3 -10 21899.8 1076.97  12
  -1   3 -10 20942.0 784.913   8
  -1   3 -10 23663.2 1050.05   7
   1  -3  10 21153.1 895.545   9
  -1  -3 -10 22576.2 649.029   8
  -1   3 -10 22246.7 658.054   1
   1   3  11 51906.8 1400.47  11
  -1  -3 -11 50749.4 1717.02  12
  -1   3 -11 51147.7 1267.91  12
  -1   3 -11 52897.7 1306.37   8
  -1   3 -11 55495.3 1698.66   7
   1  -3  11 52791.0 1327.58   6
  -1  -3 -11 51809.7 1076.10   8
   1  -3  11 53091.9 1491.79   9
  -1   3 -11 52844.3 1063.41   1
  -1  -3 -11 51535.7 945.855   3
   1   3  12 25347.2 994.594  11
  -1   3 -12 28505.7 962.974  12
  -1  -3 -12 27571.1 1308.06  12
  -1   3 -12 28624.7 942.041   8
   1  -3  12 28261.8 1000.02   6
  -1   3 -12 29993.7 1317.73   7
  -1  -3 -12 26814.4 1078.32   7
   1  -3  12 29886.1 1135.70   9
  -1  -3 -12 26770.9 739.766   8
  -1   3 -12 29481.4 727.535   1
  -1  -3 -12 27455.8 659.995   3
   1   3  13 5189.21 528.971  11
  -1   3 -13 5116.67 449.219  12
  -1  -3 -13 5315.31 696.510  12
  -1   3 -13 5698.39 426.132   8
   1  -3  13 5280.88 477.599   6
   1  -3  13 5582.26 275.538   5
  -1  -3 -13 4717.04 512.260   7
  -1   3 -13 6363.34 669.591   7
   1   3  13 5034.35 597.517   6
  -1  -3 -13 5518.27 329.653   8
   1  -3  13 5474.65 582.064   9
   1   3  13 5179.74 265.398   2
  -1   3 -13 5463.59 296.243   1
  -1  -3 -13 5556.71 292.504   3
  -1  -3 -14 7179.95 807.391  12
   1   3  14 7142.50 625.813  11
  -1   3 -14 7499.37 571.351  12
  -1   3 -14 7500.17 515.104   8
  -1  -3 -14 7621.54 685.297   7
  -1   3 -14 9677.73 951.125   7
   1   3  14 9048.29 782.339   6
   1  -3  14 6680.06 285.722   5
   1  -3  14 8514.74 778.789   9
  -1  -3 -14 7627.71 391.663   8
  -1   3 -14 6311.18 303.819   1
   1   3  14 7427.54 292.110   2
  -1  -3 -14 7801.52 370.606   3
  -1  -3 -15 214410. 4332.64  12
   1   3  15 228435. 3835.56  11
  -1   3 -15 220352. 3693.41  12
  -1   3 -15 221821. 3476.05   8
   1  -3  15 223221. 2664.67   5
  -1   3 -15 224678. 4346.45   7
  -1  -3 -15 225843. 4059.17   7
   1   3  15 228212. 4135.38   6
   1  -3  15 232864. 4022.32   9
  -1  -3 -15 219681. 3081.35   8
  -1  -3 -15 235568. 3011.07   3
   1   3  15 230872. 2701.69   2
  -1   3 -16 1024.41 382.692  12
   1   3  16 1177.94 436.980  11
  -1  -3 -16 453.043 511.882  12
  -1   3 -16 1136.43 292.767   8
   1   3  16 1628.39 548.822   6
  -1  -3 -16 540.933 444.574   7
  -1   3 -16 2969.77 757.348   7
   1  -3  16 2734.63 639.076   9
  -1  -3 -16 812.193 178.194   8
  -1   3 -16 844.693 98.4665   2
  -1  -3 -16 891.639 186.777   3
   1   3  16 650.806 87.2625   1
   1   3  16 593.240 86.6132   2
  -1  -3 -17 3647.17 667.610  12
  -1   3 -17 4737.42 543.542  12
   1   3  17 3369.04 543.744  11
  -1   3 -17 4725.59 434.798   8
   1  -3  17 4903.45 572.986   6
  -1  -3 -17 4330.93 642.964   7
  -1   3 -17 5901.76 821.809   7
   1   3  17 4477.43 647.695   6
  -1  -3 -17 4366.38 310.983   8
   1  -3  17 4895.77 683.023   9
  -1  -3 -17 4178.69 308.949   3
   1   3  18 4297.10 593.563  11
  -1  -3 -18 3084.53 588.853  12
  -1   3 -18 3825.11 510.922  12
  -1   3 -18 4116.67 412.119   8
   1  -3  18 4568.06 585.155   6
  -1  -3 -18 3868.81 617.459   7
   1   3  18 3551.01 655.469   6
  -1   3 -18 5240.63 743.198   7
  -1  -3 -18 4334.83 316.499   8
   1  -3  18 4461.05 673.766   9
  -1  -3 -18 4084.38 309.378   3
   1   3  19-470.202 445.745  11
  -1  -3 -19-371.743 615.102  12
  -1   3 -19-375.003 365.777  12
  -1   3 -19 6.94385 196.768   8
   1  -3  19 115.105 339.183   6
   1   3  19-147.484 447.491   6
  -1  -3 -19-163.324 532.490   7
  -1   3 -19 1406.09 652.493   7
   1  -3  19 355.610 408.953   9
  -1  -3 -19 193.807 108.070   8
  -1  -3 -19 212.288 147.577   3
  -1  -3 -20 2923.07 631.390  12
   1   3  20 4819.73 630.519  11
  -1   3 -20 6241.97 657.407  12
  -1   3 -20 5608.33 471.040   8
  -1   3 -20 5774.87 893.266   7
   1  -3  20 5818.64 706.636   6
  -1  -3 -20 4872.57 758.808   7
   1   3  20 5918.86 809.782   6
   1  -3  20 5369.12 714.296   9
  -1  -3 -20 6173.15 382.923   3
  -1   3 -21 5928.51 644.364  12
   1   3  21 3875.07 657.414  11
  -1  -3 -21 5654.01 902.573  12
  -1   3 -21 4969.08 440.683   8
   1   3  21 4604.03 774.803   6
  -1   3 -21 5202.10 893.010   7
   1  -3  21 5773.95 728.697   6
  -1  -3 -21 5055.13 747.142   7
   1  -3  21 4872.02 746.265   9
  -1  -3 -21 5345.95 363.347   3
   1   3  22 449.742 508.194  11
  -1  -3 -22 469.274 528.085  12
  -1   3 -22 990.139 453.494  12
  -1   3 -22 284.296 186.233   8
   1  -3  22 1111.69 528.087   6
   1   3  22 1795.76 754.364   6
  -1   3 -22 1245.18 679.392   7
  -1  -3 -22 1116.17 650.568   7
   1  -3  22 984.235 571.919   9
  -1  -3 -22 448.202 189.736   3
   1  -3  23 89346.9 2739.12   6
  -1  -3 -23 84257.1 2924.04   7
   1   3  23 88123.4 2936.65   6
  -1   3 -23 88869.1 3094.69   7
   1   3  23 89291.8 2660.15  11
  -1  -3 -23 85468.2 2993.57  12
  -1   3 -23 88694.1 2556.23  12
   1  -3  23 94147.7 2866.58   9
   1   3  24 5398.83 918.172   6
   1  -3  24 5518.96 804.306   6
  -1   3 -24 5416.00 991.361   7
  -1  -3 -24 4177.26 855.138   7
  -1  -3 -24 4284.27 862.869  12
  -1   3 -24 5659.55 730.021  12
   1   3  24 5138.19 789.611  11
   1  -3  24 5901.00 881.993   9
  -1  -3 -25 23348.5 1630.55   7
  -1   3 -25 24163.1 1746.08   7
   1   3  25 21908.4 1569.01   6
   1  -3  25 23549.7 1484.37   6
   1  -3  25 24835.3 1540.78   9
  -1   3 -25 22843.3 1332.93  12
   1   3  25 22386.4 1387.71  11
  -1  -3 -25 21625.6 1588.27  12
  -1   3 -26 4871.02 1000.64   7
   1   3  26 4203.63 825.562   6
   1  -3  26 5124.29 791.757   6
  -1  -3 -26 7574.74 1113.31   7
  -1   3 -26 5218.49 562.100   3
   1   3  26 5667.54 840.183  11
  -1  -3 -26 4751.40 917.681  12
  -1   3 -26 4963.70 694.510  12
   1  -3  26 4515.22 829.055   9
   1   3  27 1197.76 714.146   6
  -1  -3 -27 1820.53 732.185   7
   1  -3  27 1268.92 572.610   6
  -1   3 -27 1112.84 757.547   7
  -1  -3 -27 740.730 590.870  12
   1   3  27 615.712 475.987  11
  -1   3 -27 1145.32 467.914  12
   1  -3  27 1086.81 558.686   9
  -1   3 -28-593.711 753.078   7
   1  -3  28 461.154 486.837   6
   1   3  28-714.949 685.469   6
  -1  -3 -28 1004.72 709.473   7
  -1   3 -28-988.231 484.386  12
  -1  -3 -28-279.080 633.485  12
   1   3  28-1052.37 667.009  11
   1  -3  28-222.566 626.071   9
   1  -3  29 713.695 535.587   6
  -1   3 -29 9.99909 761.387   7
   1   3  29 454.629 634.840   6
  -1   3 -29 687.370 443.138  12
   1   3  29 407.218 488.520  11
  -1  -3 -29-477.798 619.974  12
   1  -3  29 199.679 631.216   9
   1   3  30 1064.76 744.049   6
  -1   3 -30 290.629 736.101   7
  -1  -3 -30 1094.17 665.633   7
   1  -3  30 893.084 527.362   6
   1  -3  30 793.034 664.152   9
  -1  -3 -30 1454.89 720.509  12
   1   3  30-127.341 598.828  11
  -1   3 -30 120.277 444.207  12
   1   3  31 21641.4 1769.22   6
   1  -3  31 18837.8 1482.71   6
  -1  -3 -31 24069.9 1878.88   7
  -1   3 -31 23471.6 1934.65   7
  -1  -3 -31 19234.8 1631.32  12
   1  -3  31 25190.8 1779.66   9
   1   3  31 24630.2 1731.81   9
  -1  -3 -32 4164.69 981.863   7
  -1   3 -32 2876.69 939.660   7
   1   3  32 2957.33 858.688   6
   1  -3  32 2640.80 699.072   6
   1   3  32 4214.12 922.251   9
   1  -3  32 4270.19 880.880   9
  -1  -3 -32 3346.70 872.765  12
   1   3  33 17112.6 1650.51   6
  -1  -3 -33 18075.0 1695.05   7
  -1   3 -33 17596.4 1763.10   7
  -1  -3 -33 14703.8 1477.41  12
   1   3  33 19326.3 1610.91   9
   1  -3  33 17405.3 1545.37   9
  -1  -3 -34 472.472 667.421   7
   1   3  34 903.558 675.700   6
  -1  -3 -34 286.523 565.830  12
  -1  -4  34 1680.86 646.189   6
   1  -4 -34 693.676 683.165   7
   1  -4 -34 648.797 648.592  12
  -1  -4  33 4007.37 818.550   6
  -1   4  33 4565.86 1034.75   6
   1  -4 -33 4336.56 964.114   7
   1   4 -33 4579.15 1028.43   7
  -1  -4  33 4006.86 869.760   9
  -1   4  33 3824.82 839.756   9
   1  -4 -33 4165.58 913.413  12
   1  -4 -32 289.317 539.927   7
  -1  -4  32 443.144 501.545   6
  -1   4  32-523.849 653.208   6
   1   4 -32 94.8490 716.373   7
  -1  -4  32-124.007 628.339   9
  -1   4  32 1276.21 713.601   9
   1  -4 -32 301.761 626.572  12
  -1  -4  31 2876.74 741.349   6
  -1   4  31 3674.04 929.541   6
   1  -4 -31 2102.65 764.042   7
   1   4 -31 3531.51 963.408   7
  -1  -4  31 3033.78 846.162   9
  -1   4  31 3662.17 770.988  11
   1  -4 -31 1984.55 795.239  12
  -1  -4  30 24017.2 1663.41   6
  -1   4  30 27038.1 1980.29   6
   1   4 -30 27256.2 2047.54   7
   1  -4 -30 23684.6 1851.53   7
  -1  -4  30 26575.0 1832.55   9
   1   4 -30 23023.7 1495.99  12
  -1   4  30 22957.8 1560.99  11
   1  -4 -30 25093.5 1892.62  12
  -1  -4  29 4353.98 811.065   6
   1  -4 -29 5366.17 1028.83   7
  -1   4  29 4944.63 1021.18   6
   1   4 -29 3750.48 930.456   7
  -1  -4  29 5120.52 934.243   9
   1   4 -29 4562.93 740.465  12
  -1   4  29 4290.15 781.846  11
   1  -4 -29 4258.38 945.043  12
  -1   4  28 4398.57 769.710  11
   1   4 -28 5727.08 785.237  12
   1  -4 -28 3616.77 844.081  12
   1   4 -28 3686.27 957.304   7
  -1   4  28 4333.01 934.036   6
   1  -4 -28 5999.07 992.320   7
  -1  -4  28 3931.09 769.805   6
  -1  -4  28 4136.03 850.690   9
   1   4 -28 3825.14 594.651   3
  -1   4  27 3468.83 662.047  11
   1  -4 -27 2346.65 763.511  12
   1   4 -27 3188.69 591.751  12
   1   4 -27 2861.65 828.698   7
  -1  -4  27 3620.83 707.466   6
   1  -4 -27 3612.83 801.243   7
  -1   4  27 3197.03 880.566   6
  -1  -4  27 3200.91 744.179   9
   1   4 -27 3918.87 604.441   3
  -1   4  26-1919.55 827.320   6
   1  -4 -26 482.581 610.574   7
  -1  -4  26-338.750 500.645   6
   1   4 -26-674.233 699.760   7
  -1  -4  26-1295.38 683.365   9
   1  -4 -26-1301.89 789.309  12
   1   4 -26-482.065 440.327  12
  -1   4  26-674.331 513.327  11
  -1  -4  25 3264.80 696.097   6
   1  -4 -25 3652.12 781.394   7
  -1   4  25 1638.98 710.937   6
   1   4 -25 258.661 782.171   7
  -1  -4  25 2129.62 685.350   9
   1  -4 -25 2194.90 781.038  12
  -1   4  25 2347.82 576.569  11
   1   4 -25 3071.82 604.674  12
  -1  -4  24-380.143 539.401   6
  -1   4  24-811.338 620.200   6
   1  -4 -24 880.414 567.325   7
   1   4 -24-1095.85 742.973   7
   1  -4 -24-125.571 233.103   3
  -1  -4  24-295.386 556.159   9
   1   4 -24 447.085 411.743  12
  -1   4  24 171.606 453.126  11
   1  -4 -24-424.671 719.210  12
  -1  -4  23 127.750 482.139   6
   1  -4 -23 1742.61 661.609   7
  -1   4  23-340.691 578.181   6
   1  -4 -23 222.728 260.812   3
  -1  -4  23 321.631 594.594   9
   1  -4 -23 292.239 605.577  12
  -1   4  23 642.011 458.871  11
   1   4 -23 358.183 404.013  12
  -1   4  22 51204.0 1861.20  11
   1   4 -22 51291.0 1898.65  12
   1  -4 -22 48666.5 2299.77  12
   1   4 -22 48915.1 2323.21   7
  -1   4  22 54745.0 2273.48   6
   1  -4 -22 52276.0 2231.73   7
  -1  -4  22 51922.1 2076.62   6
  -1  -4  22 54037.7 2147.58   9
   1  -4 -22 53020.7 1517.46   3
  -1   4  21 52629.8 1854.51  11
   1  -4 -21 50686.0 2278.16  12
   1   4 -21 54210.3 1892.56  12
   1   4 -21 54046.8 2448.67   7
   1  -4 -21 57246.5 2261.86   7
  -1   4  21 56606.4 2261.67   6
  -1  -4  21 54826.9 2097.00   6
   1   4 -21 52316.2 1229.22   8
  -1  -4  21 53537.2 2078.64   9
   1  -4 -21 59713.5 1584.79   3
   1  -4 -20 66692.2 2596.79  12
   1   4 -20 71951.3 2144.01  12
  -1   4  20 70847.8 2113.80  11
   1   4 -20 73273.9 2740.58   7
  -1   4  20 70228.6 2468.15   6
   1  -4 -20 68328.0 2435.45   7
  -1  -4  20 72474.5 2369.89   6
  -1  -4  20 73615.3 2408.34   9
   1   4 -20 71002.6 1520.79   8
   1  -4 -20 77736.5 1806.69   3
  -1   4  19 3386.87 542.643  11
   1   4 -19 3516.81 546.425  12
   1  -4 -19 1738.24 589.753  12
   1  -4 -19 3215.67 159.529   5
  -1   4  19 3723.76 786.807   6
   1  -4 -19 1878.09 559.181   7
   1   4 -19 1992.79 622.376   7
  -1  -4  19 2413.52 508.897   6
   1   4 -19 3406.23 344.678   8
  -1  -4  19 2821.47 630.350   9
   1  -4 -19 3102.99 392.155   3
   1   4 -18 3154.31 671.707   7
   1  -4 -18 2288.99 506.586   7
   1  -4 -18 3725.18 212.707   5
  -1   4  18 2878.75 577.969   6
   1   4 -18 3428.96 522.198  12
   1  -4 -18 2702.60 649.756  12
  -1   4  18 2800.09 484.299  11
  -1  -4  18 2563.36 559.565   9
   1   4 -18 3854.92 358.157   8
   1   4 -18 3692.25 204.550   2
   1   4 -18 3886.19 216.525   1
   1  -4 -18 3584.38 388.203   3
  -1   4  18 3272.67 171.404   2
   1  -4 -17 500.607 86.8347   8
   1   4 -17-36.0431 569.531   7
  -1   4  17 217.358 523.269   6
   1  -4 -17 467.677 117.806   5
   1  -4 -17-159.799 400.645   7
   1  -4 -17 212.225 562.502  12
   1   4 -17-6.51137 288.953  12
  -1   4  17 148.882 364.614  11
  -1  -4  17 235.527 353.258   9
   1   4 -17 586.947 197.297   8
   1   4 -17 567.296 130.362   2
   1   4 -17 458.055 117.224   1
   1  -4 -17 276.268 205.504   3
   1  -4 -16 7722.66 321.172   8
   1  -4 -16 7366.78 720.651   7
   1   4 -16 8355.35 890.285   7
  -1   4  16 7242.54 736.829   6
   1   4 -16 8033.49 666.418  12
  -1   4  16 7672.66 634.205  11
   1  -4 -16 7735.12 907.575  12
   1   4 -16 8288.53 519.656   8
  -1  -4  16 7861.69 766.858   9
   1  -4 -16 8562.42 529.316   3
  -1   4  16 8050.36 338.767   1
   1   4 -16 8295.43 383.007   2
   1  -4 -15 2667.07 225.571   8
   1  -4 -15 2658.61 465.653   7
   1   4 -15 2503.10 551.861   7
  -1   4  15 3340.67 594.943   6
   1   4 -15 3498.88 457.064  12
  -1   4  15 2633.49 442.499  11
   1  -4 -15 3013.99 682.636  12
  -1  -4  15 3741.50 594.988   9
   1   4 -15 3248.94 363.304   8
   1  -4 -15 3241.77 339.492   3
  -1   4  15 2898.57 224.585   1
   1   4 -14 58588.2 2102.02   7
   1  -4 -14 55680.9 1170.37   8
  -1   4  14 62132.7 1918.06   6
   1  -4 -14 56874.9 1755.25   7
  -1   4  14 59069.0 1592.66  11
   1   4 -14 61115.3 1647.90  12
   1  -4 -14 59500.7 2113.11  12
  -1  -4  14 62309.5 1886.03   9
   1   4 -14 59402.4 1475.36   8
  -1   4  14 55767.5 1129.10   1
   1  -4 -14 60408.2 1373.97   3
  -1  -4  13 73786.4 1643.73   8
   1  -4 -13 73755.3 1439.82   8
   1   4 -13 74040.9 2344.24   7
  -1  -4  13 70909.4 1810.19  12
   1  -4 -13 78358.1 2381.08  12
   1   4 -13 76030.0 1814.90  12
  -1   4  13 75540.5 1774.82  11
   1  -4 -13 75429.5 1937.69   7
   1   4 -13 74122.3 1689.08   8
  -1  -4  13 76983.4 2083.19   9
   1  -4 -13 77773.1 1567.85   3
  -1   4  13 72372.8 1362.46   1
   1  -4 -12 96948.5 1760.86   3
  -1   4  12 90753.1 1615.49   1
   1  -4 -12 91284.8 1700.25   8
   1   4 -12 93687.1 2609.46   7
  -1  -4  12 88897.6 1845.25   8
  -1  -4  12 89617.2 1991.92  12
   1  -4 -12 93923.9 2559.22  12
   1   4 -12 90693.1 1970.15  12
   1  -4 -12 89238.7 2077.65   7
  -1   4  12 92423.1 1955.25  11
  -1   4  12 92442.6 1425.06   8
  -1  -4  12 97790.8 2319.31   9
   1   4 -12 91099.5 1924.47   8
  -1   4  12 96776.1 1734.41   3
   1  -4 -11 2656.05 292.445   3
  -1   4  11 2347.95 228.032   1
   1   4 -11 1372.55 389.160   7
   1   4 -11 1860.28 298.753   8
  -1  -4  11 2234.61 265.415   8
   1  -4 -11 2592.16 266.755   8
   1  -4 -11 2320.69 563.090  12
   1   4 -11 2458.69 326.992  12
  -1  -4  11 2406.58 296.566  12
   1  -4 -11 2374.97 347.582   7
  -1   4  11 2476.28 371.803  11
  -1   4  11 2500.10 209.195   8
  -1  -4  11 1237.69 388.084   9
  -1   4  11 2501.06 252.201   3
  -1   4  10 7122.87 393.410   3
   1  -4 -10 6330.94 399.152   3
  -1   4  10 7677.54 506.132  13
   1  -4 -10 6963.66 744.208  12
  -1  -4  10 7679.62 472.826  12
   1   4 -10 7062.99 487.508  12
   1  -4 -10 7182.06 506.193   7
  -1   4  10 7063.91 486.522  11
  -1   4  10 6782.44 323.573   8
   1   4 -10 7087.25 495.226   8
  -1  -4  10 6651.84 571.285   9
   1   4 -10 6193.46 665.144   7
  -1  -4  10 7123.36 452.605   8
   1  -4 -10 7059.39 434.539   8
  -1   4   9 75083.4 1406.43   3
   1  -4  -9 71943.6 1396.04   3
   1   4  -9 66710.1 1520.48  12
  -1   4   9 70671.6 1593.61  13
  -1  -4   9 70303.5 1504.50  12
   1  -4  -9 70491.9 1997.92  12
   1  -4  -9 68934.7 1536.38   7
  -1   4   9 71579.7 1531.83  11
  -1   4   9 68226.5 1225.01   8
  -1  -4   9 70151.4 1789.42   9
   1   4  -9 68914.8 1607.64   8
  -1  -4   9 70818.3 1554.03   8
   1   4  -9 68492.8 1990.04   7
   1  -4  -9 71135.9 1512.40   8
  -1   4   8 26152.8 741.630   3
  -1   4   8 23792.1 624.561   4
   1  -4  -8 24371.4 728.717   3
  -1   4   8 24602.3 831.950  13
   1   4  -8 23985.9 799.218  12
   1  -4  -8 24230.1 1095.03  12
  -1  -4   8 23831.9 770.494  12
   1  -4  -8 24059.2 785.975   7
  -1   4   8 25157.5 833.478  10
  -1   4   8 24091.8 806.085  11
   1  -4  -8 24114.1 823.032  10
  -1   4   8 23314.9 663.332   8
   1   4  -8 22771.3 867.265   8
  -1  -4   8 23846.3 995.442   9
   1  -4  -8 25127.9 846.179   8
   1   4  -8 26262.1 1150.41   7
  -1  -4   8 25043.5 854.645   8
  -1   4   7 12621.3 397.556   4
  -1   4   7 13542.9 514.941   3
  -1   4   7 13791.4 555.415  13
   1   4  -7 12643.0 548.354  12
  -1  -4   7 13507.4 543.114  12
   1  -4  -7 12602.7 780.605  12
  -1   4   7 13061.1 648.383   6
   1  -4  -7 13070.6 636.360   6
   1  -4  -7 13069.2 529.407   7
  -1  -4   7 14101.9 745.774   7
   1  -4  -7 12557.0 569.681  10
  -1   4   7 13022.6 574.028  11
  -1   4   7 13794.9 591.038  10
  -1   4   7 13235.7 499.014   8
   1   4  -7 12346.4 632.421   8
  -1  -4   7 11459.0 668.360   9
   1  -4  -7 13567.3 626.907   8
  -1  -4   7 13510.7 610.171   8
   1   4  -7 12898.9 786.814   7
  -1   4   6 28191.2 580.484   4
  -1   4   6 29925.1 789.840   3
  -1   4   6 30242.6 772.016  13
  -1  -4   6 28652.0 773.565  12
   1  -4  -6 28940.5 1097.82  12
  -1   4   6 27703.1 904.465   6
   1  -4  -6 28800.6 917.729   6
  -1   4   6 29709.5 861.325  10
   1  -4  -6 28299.0 833.515  10
   1   4  -6 27741.9 943.528   8
  -1  -4   6 28063.7 1026.86   9
  -1   4   6 27960.3 779.163   8
   1  -4  -6 29633.1 937.258   8
  -1  -4   6 30274.6 1074.29   7
  -1  -4   6 31383.0 954.203   8
   1   4  -6 29457.8 1122.43   7
  -1   4   5 9073.92 269.480   4
  -1   4   5 10042.2 439.678   3
  -1   4   5 10150.0 388.023  13
   1  -4  -5 10868.9 709.451  12
  -1  -4   5 8915.48 402.537  12
  -1   4   5 10213.7 523.691   6
   1  -4  -5 9958.51 500.716   6
   1  -4  -5 9419.42 478.842  10
  -1   4   5 9623.97 454.088  10
  -1   4   5 9203.89 451.156   8
   1   4  -5 8379.85 511.728   8
  -1  -4   5 9516.51 601.692   9
  -1  -4   5 9343.14 564.653   7
   1   4  -5 8613.24 585.089   7
   1  -4  -5 9975.54 543.098   8
  -1  -4   5 8734.83 479.013   8
  -1   4   4 509569. 5338.27   4
  -1   4   4 504666. 5889.80   3
  -1   4   4 502411. 5573.09  13
  -1  -4   4 484391. 5756.51  12
   1  -4  -4 495192. 6365.67  12
   1  -4  -4 503520. 6039.48   6
  -1   4   4 490225. 5968.40   6
   1  -4  -4 476334. 5893.26  10
  -1   4   4 523745. 5944.58  10
  -1   4   4 484008. 6028.72   8
  -1  -4   4 507385. 6284.57   9
   1   4  -4 495885. 6195.50   8
  -1  -4   4 528438. 6376.25   7
  -1  -4   4 522549. 6199.65   8
   1  -4  -4 517773. 6282.66   8
   1   4  -4 474842. 6250.93   7
  -1   4   3 64292.9 864.708   4
   1  -4  -3 61798.6 856.675   4
  -1   4   3 66268.2 943.262  13
   1  -4  -3 65246.5 1480.34  12
  -1   4   3 61712.0 1239.74   6
   1  -4  -3 67718.9 1296.11   6
   1  -4  -3 65252.5 1234.48  10
  -1   4   3 69363.5 1273.05  10
  -1  -4   3 62088.4 1370.63   9
   1   4  -3 63349.6 1411.69   8
  -1  -4   3 68258.7 1424.02   8
   1   4  -3 62945.5 1375.73   7
  -1  -4   3 68605.7 1443.39   7
  -1   4   3 63680.8 1393.36   8
   1  -4  -3 68207.0 1487.04   8
   1  -4  -2 30121.0 950.219   8
   1  -4  -2 28795.8 517.635   7
  -1  -4   2 28789.2 812.899   7
   1   4  -2 27495.0 797.749   7
  -1   4   2 29209.5 926.865   8
   1  -4  -2 29992.5 873.285  12
  -1   4   2 28397.5 726.366   6
   1  -4  -2 30173.4 767.065   6
  -1   4   2 30590.0 760.899  10
   1  -4  -2 28169.6 741.907  10
  -1  -4   2 27388.8 804.707  10
   1   4  -2 26392.2 850.484   8
  -1  -4   2 29044.2 846.419   8
   1  -4  -2 28847.4 486.836   4
   1  -4  -1 57970.3 850.937   4
  -1  -4   1 56570.1 1015.96  13
   1  -4  -1 57195.0 1175.19  12
   1  -4  -1 56707.5 1076.62   6
  -1   4   1 58002.3 1129.89  10
  -1  -4   1 56826.6 1170.64  10
   1  -4  -1 55494.8 1124.00  10
   1   4  -1 61066.3 1191.84  10
   1   4  -1 57508.9 1270.94   8
   1  -4  -1 55343.9 856.859   7
  -1  -4   1 59020.6 1139.21   7
   1   4  -1 55318.5 1133.44   7
   1  -4  -1 57973.9 1391.93   8
  -1   4   1 54971.6 1363.09   8
  -1  -4   0 8891.73 287.319   4
   1   4   0 7711.51 311.370  13
  -1  -4   0 9256.80 334.122  13
   1  -4   0 7895.35 355.464  12
   1  -4   0 7411.59 325.972   6
  -1  -4   0 8873.47 412.086  10
   1   4   0 8702.39 394.728  10
  -1   4   0 8313.58 387.002  10
   1  -4   0 7850.84 392.175  10
   1   4   0 8286.59 449.714   8
   1   4   0 7925.94 367.776   7
   1  -4   0 6672.19 292.940   7
  -1  -4   0 9082.93 378.461   7
  -1   4   0 7820.94 499.665   8
  -1   4   0 8163.65 274.777   7
   1  -4   0 8760.66 502.844   8
  -1  -4  -1 102700. 1298.49   4
  -1  -4  -1 102469. 1488.61  13
   1   4   1 99796.0 1483.79  13
   1  -4   1 106845. 1468.69  12
   1   4   1 108201. 1704.86  10
   1  -4   1 102294. 1739.78  10
  -1  -4  -1 99004.3 1669.45  10
  -1   4  -1 104819. 1688.27   9
   1   4   1 99797.0 1760.27   8
  -1  -4  -1 111025. 1807.25   8
   1  -4   1 103435. 1624.45   7
  -1  -4  -1 103949. 1602.96   7
  -1   4  -1 100560. 1529.24   7
  -1   4  -1 102113. 2017.20   8
   1   4   2 3088.83 197.761  13
  -1  -4  -2 2552.35 197.550  13
   1  -4   2 2499.57 261.956   9
   1  -4   2 2170.21 234.398  10
  -1  -4  -2 2592.22 246.480  10
   1  -4   2 2546.44 227.890   7
   1   4   2 2956.88 282.958   8
  -1  -4  -2 3249.12 262.789   8
  -1   4  -2 2514.41 242.293   9
  -1   4  -2 2496.51 324.186   8
  -1   4  -2 2497.61 229.022   7
   1   4   3 3735.70 234.389  13
  -1  -4  -3 4543.48 274.074  13
  -1  -4  -3 3823.17 294.138  10
   1  -4   3 4202.85 323.501   7
  -1  -4  -3 4485.36 320.911   6
   1   4   3 3718.37 301.822   8
  -1  -4  -3 4185.91 293.099   8
  -1   4  -3 3955.75 313.654   9
   1  -4   3 4520.69 351.492   9
  -1   4  -3 4147.34 333.727   7
   1  -4   3 4471.00 369.679   8
  -1   4  -3 4526.23 394.561   8
  -1  -4  -4 168713. 2372.30  13
   1   4   4 176286. 2361.17  13
  -1  -4  -4 164183. 2508.29  10
  -1  -4  -4 172027. 2649.76   6
   1  -4   4 174843. 2740.63   7
  -1   4  -4 175879. 2747.36   9
  -1  -4  -4 166049. 2484.57   8
   1   4   4 166672. 2459.04   8
   1  -4   4 172627. 2754.01   9
   1  -4   4 183914. 2906.46   8
  -1   4  -4 167627. 2794.60   8
  -1   4  -4 170373. 2724.38   7
  -1  -4  -5 147843. 2261.24  13
   1   4   5 154750. 2240.79  13
  -1  -4  -5 145159. 2332.05  10
   1  -4   5 161993. 2632.14   7
  -1  -4  -5 159880. 2513.38   6
  -1   4  -5 154188. 2617.46   9
  -1  -4  -5 157682. 2319.11   8
   1  -4   5 142387. 2539.38   9
   1   4   5 147518. 2239.61   8
   1  -4   5 156387. 2631.23   8
  -1   4  -5 148285. 2574.32   7
  -1   4  -5 146200. 2577.84   8
   1   4   6 29663.4 820.257  13
  -1  -4  -6 27976.1 838.721  13
  -1   4  -6 29654.2 536.763  12
  -1  -4  -6 28629.5 930.390   6
   1  -4   6 30305.7 1028.87   7
  -1   4  -6 28792.2 1010.87   7
   1   4   6 27767.4 854.469  11
  -1  -4  -6 26704.8 846.644  10
  -1   4  -6 28921.9 1010.14   9
   1  -4   6 27872.5 981.194   9
  -1  -4  -6 28814.3 797.929   8
   1   4   6 26885.3 755.932   8
  -1   4  -6 30865.8 1006.87   8
   1  -4   6 30169.6 994.220   8
   1   4   7 30521.9 695.304   3
   1   4   7 33163.1 926.642  13
  -1  -4  -7 31474.3 945.422  13
  -1   4  -7 31596.9 652.350  12
  -1  -4  -7 30067.8 994.787   6
  -1   4  -7 31001.3 1113.12   7
   1  -4   7 35412.8 1160.71   7
   1   4   7 31776.8 954.474  11
  -1  -4  -7 30694.6 955.476  10
  -1   4  -7 34892.4 1138.58   9
   1  -4   7 32484.9 1086.54   9
   1   4   7 29216.7 809.393   8
  -1  -4  -7 31988.5 855.544   8
   1  -4   7 32912.8 1045.00   8
  -1   4  -7 33060.9 1063.61   8
   1   4   8 162546. 2134.93   3
   1   4   8 158647. 2588.50  13
  -1  -4  -8 159592. 2665.00  13
  -1   4  -8 153089. 2141.64  12
  -1  -4  -8 154615. 3077.06  12
   1  -4   8 165613. 2995.32   7
  -1   4  -8 159708. 2927.54   7
   1   4   8 156273. 2597.18  11
  -1  -4  -8 157483. 2595.10  10
   1  -4   8 154768. 2793.50   9
  -1  -4  -8 159275. 2399.55   8
   1   4   8 153479. 2309.09   8
  -1   4  -8 162434. 2746.33   8
   1  -4   8 160164. 2716.71   8
   1   4   9 5209.40 266.230   3
  -1  -4  -9 4693.06 428.729  13
   1   4   9 5254.55 406.481  13
  -1   4  -9 4503.58 295.643  12
  -1  -4  -9 6183.63 676.353  12
  -1   4  -9 4859.34 500.657   7
   1   4   9 5100.23 451.941  11
   1   4   9 5414.41 346.756   8
  -1  -4  -9 5123.21 340.541   8
   1  -4   9 4160.20 500.440   9
  -1   4  -9 5403.49 482.588   8
  -1   4 -10 22039.1 776.466   1
  -1   4 -10 23051.0 898.089   8
  -1   4 -10 21841.6 700.343  12
  -1  -4 -10 20731.8 1139.56  12
  -1   4 -10 22650.3 1089.11   7
   1   4  10 22171.9 890.939  11
  -1  -4 -10 22616.8 721.311   8
   1  -4  10 22255.3 979.483   9
   1   4  10 21914.7 575.797   3
  -1   4 -11 26178.3 826.054   1
  -1   4 -11 25103.8 802.703  12
   1   4  11 24385.8 972.624  11
  -1  -4 -11 25042.0 1264.04  12
  -1   4 -11 24539.6 961.226   8
  -1   4 -11 28579.3 1239.51   7
  -1  -4 -11 25088.6 776.112   8
   1  -4  11 25540.4 1066.26   9
   1   4  11 24369.7 627.539   3
  -1   4 -12 121358. 2375.77   8
  -1   4 -12 128179. 2860.92   7
   1   4  12 119064. 2622.22   6
   1   4  12 124863. 2448.05  11
  -1  -4 -12 115458. 2907.48  12
  -1   4 -12 119844. 2132.39  12
  -1  -4 -12 121526. 2054.07   8
   1  -4  12 123196. 2617.86   9
  -1   4 -12 123863. 2070.69   1
  -1   4 -13 93101.3 2058.88   8
  -1   4 -13 99896.4 2554.51   7
   1   4  13 101662. 2424.99   6
  -1  -4 -13 93128.2 2187.10   7
   1   4  13 95353.7 2145.98  11
  -1   4 -13 94520.0 1900.64  12
  -1  -4 -13 100454. 2679.38  12
  -1  -4 -13 95337.7 1756.46   8
   1  -4  13 97134.1 2324.83   9
  -1   4 -13 91549.8 1705.70   1
  -1   4 -14 97219.2 2116.29   8
   1   4  14 94403.2 2408.09   6
  -1  -4 -14 93723.6 2286.15   7
  -1   4 -14 99973.5 2654.39   7
   1   4  14 97504.9 2243.07  11
  -1   4 -14 98153.7 2017.64  12
  -1  -4 -14 95690.0 2707.12  12
   1  -4  14 102270. 2446.27   9
  -1  -4 -14 94335.8 1779.22   8
  -1   4 -14 97684.4 1701.45   1
  -1   4 -15 1060.98 321.894   8
  -1   4 -15 2053.03 587.283   7
   1   4  15 733.905 484.821   6
  -1  -4 -15 1321.04 452.657   7
  -1  -4 -15 429.640 444.192  12
   1   4  15 849.481 361.254  11
  -1   4 -15 763.098 300.447  12
  -1  -4 -15 988.151 186.149   8
   1  -4  15 370.485 383.341   9
  -1   4 -15 627.427 147.114   1
  -1   4 -16 27280.7 1071.03   8
   1   4  16 27296.6 1377.19   6
   1  -4  16 28611.6 690.280   5
  -1  -4 -16 28652.6 1317.01   7
  -1   4 -16 28918.3 1487.44   7
  -1   4 -16 28418.0 1082.35  12
  -1  -4 -16 27967.4 1531.33  12
   1   4  16 28292.2 1206.72  11
   1  -4  16 28898.7 1327.06   9
  -1  -4 -16 28056.4 886.253   8
   1   4  16 29636.9 690.100   2
  -1   4 -16 28293.7 748.409   1
  -1   4 -17 20673.2 923.762   8
   1   4  17 19235.4 1207.65   6
   1  -4  17 20310.6 1032.21   6
  -1   4 -17 22093.9 1366.40   7
  -1  -4 -17 19524.3 1131.51   7
   1  -4  17 20103.3 513.342   5
  -1   4 -17 19802.3 940.862  12
  -1  -4 -17 17946.0 1244.07  12
   1   4  17 18948.8 1038.45  11
  -1  -4 -17 19411.1 736.217   8
   1  -4  17 19479.3 1143.11   9
   1   4  17 20517.4 525.115   2
  -1   4 -18 20633.0 922.513   8
  -1   4 -18 22258.7 1396.69   7
   1  -4  18 20739.3 1092.68   6
   1   4  18 21080.3 1261.61   6
  -1  -4 -18 19822.3 1178.99   7
   1   4  18 19907.2 1093.74  11
  -1   4 -18 20737.4 998.052  12
  -1  -4 -18 18986.8 1305.81  12
   1  -4  18 22167.0 1258.64   9
  -1  -4 -18 19886.5 748.674   8
  -1   4 -18 20786.1 516.660   2
   1   4  18 21273.9 479.140   2
   1   4  18 20083.5 480.003   1
   1  -4  19 14058.2 940.369   6
   1   4  19 13137.3 1060.04   6
  -1   4 -19 13272.4 1154.73   7
  -1  -4 -19 12621.0 1007.43   7
   1   4  19 12030.3 887.037  11
  -1  -4 -19 11840.4 1107.26  12
  -1   4 -19 12414.1 806.075  12
   1  -4  19 13697.8 1061.86   9
  -1   4 -19 13973.1 767.322   8
   1   4  20 8879.98 936.382   6
   1  -4  20 8840.93 809.230   6
  -1  -4 -20 8750.21 933.172   7
  -1   4 -20 9154.34 1052.11   7
  -1  -4 -20 8217.97 981.954  12
  -1   4 -20 8593.59 711.956  12
   1   4  20 8238.36 784.558  11
   1  -4  20 9552.08 906.041   9
  -1   4 -20 8978.93 627.032   8
   1  -4  21 10069.9 873.622   6
  -1  -4 -21 8472.33 923.172   7
   1   4  21 9198.61 1023.05   6
  -1   4 -21 9173.28 1072.09   7
  -1  -4 -21 9075.30 1064.06  12
   1   4  21 10103.8 895.230  11
  -1   4 -21 10060.4 814.578  12
   1  -4  21 9002.99 896.753   9
  -1   4 -21 10277.0 658.200   8
  -1   4 -22 45219.0 1371.71   8
   1  -4  22 46529.4 1990.08   9
  -1   4 -22 47744.7 2236.83   7
  -1  -4 -22 42437.3 1994.29   7
   1  -4  22 46482.8 1857.12   6
   1   4  22 44618.9 2042.28   6
  -1   4 -22 46249.0 1698.91  12
   1   4  22 46016.2 1843.95  11
  -1  -4 -22 43561.4 2132.66  12
   1  -4  23 5866.57 872.854   9
  -1  -4 -23 5827.95 889.392   7
   1  -4  23 6071.62 779.735   6
  -1   4 -23 6568.01 1051.82   7
   1   4  23 6216.63 941.213   6
  -1  -4 -23 6863.77 1015.67  12
   1   4  23 6709.65 841.427  11
  -1   4 -23 5115.18 653.650  12
   1  -4  24 6338.64 870.846   9
   1   4  24 5869.09 929.421   6
  -1  -4 -24 5692.76 895.347   7
   1  -4  24 7086.06 857.432   6
  -1   4 -24 5068.44 971.046   7
  -1   4 -24 5419.52 689.566  12
   1   4  24 5550.05 850.296  11
  -1  -4 -24 6446.11 1063.83  12
  -1  -4 -25 27905.8 1781.29   7
   1  -4  25 30769.4 1635.40   6
   1   4  25 31956.8 1904.30   6
  -1   4 -25 30129.0 1479.38  12
   1   4  25 30739.1 1650.71  11
  -1  -4 -25 26903.5 1810.16  12
   1  -4  25 33290.6 1820.03   9
  -1   4 -25 30575.4 1937.20   7
  -1  -4 -26 27825.8 1805.06   7
   1  -4  26 25345.8 1511.01   6
   1   4  26 27784.9 1816.21   6
  -1  -4 -26 25338.1 1790.73  12
   1   4  26 26866.2 1593.54  11
  -1   4 -26 28888.0 1464.00  12
   1  -4  26 27628.3 1678.12   9
  -1   4 -26 27592.2 1897.93   7
   1  -4  27 687.427 650.308   9
  -1  -4 -27 2480.62 814.746   7
  -1   4 -27 8.48966 701.547   7
   1   4  27 74.2606 601.590   6
   1  -4  27-241.475 525.189   6
  -1   4 -27-49.5850 357.699  12
  -1  -4 -27 174.496 559.920  12
   1   4  27 202.911 505.872  11
   1  -4  28 3077.77 764.633   9
  -1  -4 -28 4286.80 897.149   7
   1   4  28 2666.90 837.439   6
   1  -4  28 3099.50 654.696   6
  -1   4 -28 1664.27 772.153   7
   1   4  28 2303.79 663.306  11
  -1  -4 -28 3319.96 822.911  12
  -1   4 -28 3350.90 597.663  12
   1  -4  29 212.261 549.353   9
  -1  -4 -29 1606.94 765.123   7
   1  -4  29 409.951 455.833   6
  -1   4 -29 667.846 767.508   7
   1   4  29 569.191 681.482   6
  -1   4 -29 350.461 389.270  12
  -1  -4 -29 392.558 624.873  12
   1   4  29-240.847 562.425  11
   1  -4  30 17487.2 1365.87   6
   1   4  30 18432.7 1635.91   6
  -1  -4 -30 19631.3 1677.99   7
   1   4  30 18863.1 1464.05  11
  -1  -4 -30 19124.9 1653.08  12
   1  -4  30 20965.8 1643.25   9
  -1   4 -30 19400.0 1753.64   7
   1  -4  31 7113.78 1064.23   9
   1  -4  31 6338.08 907.365   6
  -1  -4 -31 9159.17 1231.42   7
  -1   4 -31 6956.89 1152.08   7
   1   4  31 9013.54 1247.21   6
  -1  -4 -31 6881.24 1102.45  12
   1   4  31 7382.08 1002.57  11
  -1  -4 -32 1414.46 722.337   7
   1   4  32 985.830 720.024   6
  -1  -4 -32 522.649 606.383  12
   1   4  32 241.487 528.991  11
   1  -4  32 963.778 606.497   9
  -1   4 -32 113.649 705.379   7
  -1  -4 -33 5048.44 1015.20   7
   1   4  33 2352.98 790.646   6
  -1  -4 -33 4516.07 978.022  12
   1   4  33 4927.58 978.463   9
   1  -4  33 4081.21 922.818   9
  -1   4 -33 2666.62 857.912   7
  -1  -4 -34 9980.95 1338.21   7
  -1  -4 -34 8959.80 1239.86  12
   1  -5 -34-149.134 549.528   7
  -1   5  33 6698.71 1162.86   6
   1  -5 -33 5627.65 1048.93   7
  -1   5  33 5690.36 934.884  11
   1  -5 -33 6343.21 1111.07  12
  -1   5  32 17075.5 1701.18   6
  -1  -5  32 13721.6 1287.74   6
  -1   5  32 13182.5 1266.05  11
   1  -5 -32 15046.7 1563.35  12
  -1  -5  32 18228.1 1614.80   9
   1  -5 -32 16361.5 1615.35   7
   1   5 -32 14984.1 1625.04   7
   1  -5 -31-39.5185 541.587   7
  -1  -5  31-176.947 475.115   6
  -1   5  31-130.389 681.827   6
   1  -5 -31 1737.94 850.594  12
  -1   5  31-160.633 489.797  11
  -1  -5  31-647.647 673.723   9
   1   5 -31-477.698 769.575   7
   1  -5 -30 2684.73 832.789   7
  -1   5  30 3138.32 898.640   6
  -1  -5  30 2586.83 666.730   6
  -1   5  30 3137.52 738.230  11
   1  -5 -30 1600.95 795.575  12
  -1  -5  30 3456.02 818.157   9
   1   5 -30 4644.08 1061.79   7
  -1   5  29 4641.51 976.175   6
   1  -5 -29 5297.28 991.995   7
  -1  -5  29 3677.50 733.951   6
   1  -5 -29 4112.79 936.857  12
  -1   5  29 3246.21 708.661  11
  -1  -5  29 5057.82 960.980   9
   1   5 -29 4255.99 953.297   7
  -1   5  28 5206.04 1026.38   6
   1  -5 -28 5980.88 978.450   7
  -1  -5  28 5233.48 807.555   6
   1   5 -28 5955.52 749.845  12
  -1   5  28 5521.72 830.932  11
   1  -5 -28 5659.42 958.176  12
  -1  -5  28 5010.63 862.898   9
   1   5 -28 6195.44 1157.41   7
  -1   5  27 1718.52 774.790   6
  -1  -5  27 2117.07 612.959   6
   1  -5 -27 1632.10 658.574   7
   1  -5 -27 162.322 714.114  12
   1   5 -27 1442.97 487.025  12
  -1   5  27 939.060 510.113  11
  -1  -5  27 487.499 635.051   9
   1   5 -27 866.522 692.008   7
  -1   5  26 1075.50 640.806   6
  -1  -5  26 85.5746 441.363   6
   1  -5 -26 971.882 635.718   7
   1  -5 -26 203.011 683.830  12
   1   5 -26 745.178 453.721  12
  -1   5  26 694.316 468.385  11
  -1  -5  26 265.370 593.165   9
   1   5 -26 74.3147 783.112   7
  -1  -5  25 20886.6 1374.34   6
   1  -5 -25 21532.7 1560.42   7
  -1   5  25 20517.6 1600.27   6
  -1   5  25 19000.3 1258.38  11
   1  -5 -25 20405.3 1663.07  12
   1   5 -25 21527.7 1257.28  12
  -1  -5  25 20052.9 1446.71   9
   1   5 -25 21607.7 1672.33   7
  -1  -5  24 9877.36 973.339   6
  -1   5  24 9859.64 1168.71   6
   1  -5 -24 10641.3 1122.48   7
   1  -5 -24 10942.6 1257.35  12
   1   5 -24 10313.1 880.583  12
  -1   5  24 10156.9 925.088  11
  -1  -5  24 9543.51 1071.52   9
   1   5 -24 7538.09 1071.80   7
   1  -5 -23 1676.76 656.871   7
  -1  -5  23-646.931 517.444   6
  -1   5  23 354.730 550.510   6
  -1   5  23-94.0640 453.307  11
   1   5 -23 396.282 366.616  12
   1  -5 -23 771.729 660.003  12
  -1  -5  23 254.016 584.458   9
   1   5 -23-1928.66 861.907   7
  -1  -5  22 24739.5 1424.92   6
  -1   5  22 24858.9 1602.13   6
   1  -5 -22 26845.5 1596.69   7
   1  -5 -22 25115.9 1693.25  12
   1   5 -22 26764.1 1307.41  12
  -1   5  22 26230.9 1369.96  11
  -1  -5  22 26520.4 1544.59   9
   1   5 -22 21813.3 1622.78   7
   1   5 -21-466.244 788.982   7
   1  -5 -21 1836.57 569.063   7
  -1  -5  21-29.8918 467.452   6
  -1   5  21 1110.62 616.383   6
  -1   5  21 1225.95 479.173  11
   1  -5 -21 880.396 604.976  12
   1   5 -21 846.580 384.227  12
  -1  -5  21 514.362 528.919   9
   1   5 -21 889.052 254.513   8
   1  -5 -21 891.533 263.591   3
   1   5 -20 45408.3 2170.41   7
   1  -5 -20 45827.0 1959.97   7
  -1  -5  20 48241.2 1888.15   6
   1  -5 -20 49865.9 908.710   5
  -1   5  20 51045.3 2101.41   6
   1   5 -20 49631.8 1723.81  12
  -1   5  20 46468.2 1729.90  11
   1  -5 -20 46397.0 2215.88  12
   1   5 -20 49445.6 1370.15   8
  -1  -5  20 49262.5 1992.61   9
   1  -5 -20 51706.7 1462.92   3
   1   5 -20 46477.9 872.329   2
   1   5 -19 1162.51 605.410   7
   1  -5 -19 1363.35 459.913   7
   1  -5 -19 1714.74 192.300   5
  -1   5  19 1590.02 617.679   6
  -1   5  19 1700.84 461.823  11
   1   5 -19 1694.99 422.777  12
   1  -5 -19 1683.47 714.681  12
  -1  -5  19 414.451 549.071   9
   1   5 -19 1856.43 323.913   8
   1  -5 -19 1769.02 317.923   3
   1   5 -19 1716.81 198.428   2
   1  -5 -18 6846.69 317.297   8
   1   5 -18 5997.73 857.858   7
   1  -5 -18 6914.24 769.381   7
  -1   5  18 7725.85 906.507   6
   1   5 -18 7380.61 653.451  12
   1  -5 -18 6830.35 969.427  12
  -1   5  18 7395.67 715.554  11
   1   5 -18 7110.32 541.816   8
  -1  -5  18 6725.57 826.408   9
   1   5 -18 7312.08 394.445   2
   1   5 -18 6237.46 383.509   1
   1  -5 -18 7548.29 538.899   3
  -1   5  18 7423.65 350.933   1
   1  -5 -17 67981.3 1315.66   8
   1   5 -17 67304.7 2507.13   7
   1   5 -17 70562.9 1927.70  12
  -1   5  17 70300.2 1981.52  11
   1  -5 -17 70530.3 2567.12  12
   1  -5 -17 66249.3 2136.58   7
  -1   5  17 69469.8 2283.27   6
   1   5 -17 70973.5 1763.55   8
  -1  -5  17 70794.8 2253.80   9
   1  -5 -17 75957.6 1708.75   3
  -1   5  17 69278.0 1318.28   1
   1   5 -16 4380.03 711.941   7
   1  -5 -16 4511.67 329.602   8
   1   5 -16 5835.50 556.016  12
   1  -5 -16 4795.57 840.083  12
   1  -5 -16 4629.21 587.383   7
  -1   5  16 4561.25 659.689   6
  -1   5  16 5098.90 592.550  11
  -1  -5  16 5829.44 778.281   9
   1   5 -16 4960.56 470.299   8
   1  -5 -16 5524.67 470.402   3
  -1   5  16 4943.27 327.817   1
   1  -5 -15 1830.43 240.736   8
   1   5 -15 1390.97 556.822   7
   1  -5 -15 1557.96 646.675  12
   1   5 -15 2048.58 359.459  12
   1  -5 -15 2559.20 482.728   7
  -1   5  15 1251.85 490.599   6
  -1   5  15 1864.36 392.639  11
  -1  -5  15 1660.38 479.648   9
   1   5 -15 1729.19 322.749   8
  -1   5  15 1722.97 221.376   1
   1  -5 -15 1950.86 306.914   3
  -1  -5  14 70582.7 1725.54   8
   1  -5 -14 74222.2 1613.65   8
   1   5 -14 72345.7 2394.59   7
  -1   5  14 79177.7 1930.97  11
   1  -5 -14 76164.8 2510.10  12
   1   5 -14 77518.0 1866.39  12
  -1   5  14 76616.5 2185.38   6
   1  -5 -14 74507.5 1998.58   7
  -1  -5  14 76742.9 2190.00   9
   1   5 -14 77965.5 1869.73   8
  -1   5  14 74102.8 1528.39   1
   1  -5 -14 79023.1 1669.52   3
  -1   5  13 594.168 151.405   1
   1   5 -13-456.577 638.033   7
   1  -5 -13 755.693 189.322   8
  -1  -5  13 1095.60 224.078   8
   1   5 -13 2142.29 346.316  12
   1  -5 -13 441.816 547.447  12
  -1  -5  13 1023.04 223.475  12
   1  -5 -13 1060.16 334.462   7
  -1   5  13 906.644 405.113   6
  -1   5  13 1430.58 336.424  11
  -1   5  13 692.719 158.143   8
  -1  -5  13 1786.71 459.572   9
   1   5 -13 857.341 344.563   8
  -1   5  13 998.582 189.629   3
  -1   5  12 22904.7 789.875   3
  -1   5  12 22280.2 791.850   1
   1   5 -12 21935.5 887.963  12
   1  -5 -12 22445.8 1300.27  12
  -1  -5  12 22075.9 861.055  12
   1  -5 -12 22220.5 955.637   7
  -1   5  12 23914.4 963.105  11
  -1   5  12 22800.2 672.313   8
   1   5 -12 23318.4 972.367   8
  -1  -5  12 24291.2 1173.24   9
  -1  -5  12 21508.3 873.570   8
   1  -5 -12 21683.4 847.416   8
   1   5 -12 20105.1 1185.07   7
  -1   5  11 4629.01 349.406   3
   1   5 -11 3583.50 373.439  12
   1  -5 -11 4230.80 691.600  12
  -1  -5  11 3809.44 346.139  12
   1  -5 -11 5167.67 475.671   7
  -1   5  11 4522.32 449.042  11
  -1  -5  11 3959.78 540.218   9
   1   5 -11 4079.45 452.940   8
  -1   5  11 4758.40 311.262   8
   1   5 -11 3126.11 518.881   7
   1  -5 -11 4586.15 397.045   8
  -1  -5  11 4478.67 399.136   8
  -1   5  10 99627.2 1617.99   4
  -1   5  10 103185. 1854.54   3
  -1   5  10 99341.1 2008.88  13
   1   5 -10 97489.0 1912.45  12
  -1  -5  10 95125.6 1855.38  12
   1  -5 -10 101286. 2633.53  12
   1  -5 -10 98981.0 1977.43   7
  -1   5  10 99583.0 2037.25  11
   1  -5 -10 101910. 2072.21  10
  -1   5  10 97244.2 1701.10   8
   1   5 -10 98278.9 2143.53   8
  -1  -5  10 101155. 2380.89   9
   1  -5 -10 104051. 2095.55   8
  -1  -5  10 99238.7 2063.23   8
   1   5 -10 101689. 2624.08   7
  -1   5   9 54133.0 1247.24   3
  -1   5   9 51996.7 1005.52   4
  -1   5   9 54879.2 1329.30  13
  -1  -5   9 52666.0 1229.17  12
   1  -5  -9 53232.6 1810.34  12
   1  -5  -9 53495.5 1289.66   7
   1  -5  -9 56282.8 1407.83  10
  -1   5   9 55007.6 1390.97  11
  -1  -5   9 49215.0 1576.17   9
  -1   5   9 54254.8 1173.06   8
   1   5  -9 52593.1 1499.46   8
  -1  -5   9 54457.2 1431.74   8
   1   5  -9 54988.6 1802.86   7
   1  -5  -9 56085.7 1481.62   8
  -1   5   8 11723.3 385.118   4
  -1   5   8 12519.9 544.264   3
  -1   5   8 12324.0 552.608  13
   1  -5  -8 11658.1 842.623  12
  -1  -5   8 12115.7 523.605  12
   1  -5  -8 12475.9 621.868  10
  -1   5   8 10817.7 583.447  11
  -1   5   8 11720.2 532.830   8
  -1  -5   8 10877.5 723.813   9
   1   5  -8 11155.2 681.470   8
  -1  -5   8 12058.0 628.105   8
   1  -5  -8 12069.9 668.039   8
   1   5  -8 12008.1 811.594   7
  -1   5   7 46344.3 816.118   4
  -1   5   7 50228.8 1154.53   3
  -1   5   7 50347.4 1102.15  13
   1  -5  -7 51503.7 1625.14  12
  -1  -5   7 49054.5 1086.74  12
  -1   5   7 45979.2 1310.17   6
   1  -5  -7 47788.9 1234.97  10
   1   5  -7 48026.6 1407.52   8
  -1   5   7 49176.7 1163.29   8
  -1  -5   7 46248.2 1446.91   9
  -1  -5   7 51473.4 1379.48   8
   1   5  -7 49126.2 1578.06   7
   1  -5  -7 50358.2 1376.88   8
  -1   5   6 106893. 1361.79   4
  -1   5   6 110094. 1864.93   3
  -1   5   6 105950. 1688.80  13
   1  -5  -6 106332. 2365.14  12
   1  -5  -6 107899. 2074.44   6
  -1   5   6 102735. 2024.23   6
  -1   5   6 109647. 1968.51  10
   1  -5  -6 106907. 1939.22  10
  -1  -5   6 113672. 2298.64   9
   1   5  -6 107120. 2205.34   8
  -1   5   6 105283. 1917.95   8
  -1  -5   6 112189. 2203.70   8
  -1  -5   6 114993. 2351.92   7
   1  -5  -6 115775. 2235.73   8
   1   5  -6 111349. 2376.72   7
  -1   5   5 66089.8 896.985   4
  -1   5   5 67629.8 1381.76   3
  -1  -5   5 67890.2 1252.76  12
  -1   5   5 65233.8 1139.92  13
   1  -5  -5 64405.1 1720.12  12
   1  -5  -5 64727.5 1506.32   6
  -1   5   5 65188.8 1456.87   6
   1  -5  -5 66409.7 1409.26  10
  -1   5   5 68887.7 1447.50  10
   1   5  -5 65719.5 1628.02   8
  -1  -5   5 68990.2 1686.80   9
  -1   5   5 63564.3 1455.57   8
  -1  -5   5 70098.7 1705.34   7
   1  -5  -5 69443.0 1661.25   8
  -1  -5   5 69367.3 1629.30   8
   1   5  -5 65837.4 1677.27   7
  -1   5   4 6741.90 267.621  13
   1  -5  -4 6690.97 531.095  12
  -1   5   4 7327.77 441.695   6
   1  -5  -4 6918.25 430.304   6
   1  -5  -4 6936.08 431.447  10
  -1   5   4 7249.82 419.074  10
  -1  -5   4 6981.53 503.358   9
  -1   5   4 5478.80 404.309   8
   1   5  -4 6339.25 522.712   8
   1   5  -4 7301.57 516.890   7
  -1  -5   4 7724.94 496.021   8
  -1  -5   4 7524.73 492.891   7
   1  -5  -4 6917.55 494.301   8
   1  -5  -3 27584.6 455.432   4
  -1   5   3 27388.2 513.941  13
   1  -5  -3 28381.1 997.888  12
   1  -5  -3 28520.2 852.081   6
  -1   5   3 27416.9 808.846   6
  -1  -5   3 25584.0 897.588  10
  -1  -5   3 26627.2 912.103   9
  -1   5   3 29560.7 842.386  10
   1  -5  -3 27153.2 813.068  10
   1   5  -3 25329.7 945.855   8
  -1   5   3 27028.4 949.794   8
  -1  -5   3 28159.9 948.180   8
  -1  -5   3 28511.4 914.379   7
   1  -5  -3 29316.5 1021.30   8
   1   5  -3 26037.0 896.363   7
   1  -5  -2 129858. 1557.27   4
  -1  -5   2 122864. 1926.61  13
  -1   5   2 124007. 1487.04  13
   1  -5  -2 129555. 1564.32  13
   1  -5  -2 127380. 2237.92  12
   1  -5  -2 128406. 2083.72   6
   1  -5  -2 123970. 2063.15  10
  -1  -5   2 123904. 2174.40  10
  -1   5   2 131268. 2087.36  10
   1   5  -2 123637. 2326.01   8
   1   5  -2 123347. 2109.68   7
  -1  -5   2 130358. 2153.13   7
   1  -5  -2 125589. 1662.70   7
  -1   5   2 121697. 2353.36   8
  -1  -5   2 131458. 2299.08   8
   1  -5  -2 135484. 2454.80   8
  -1  -5   1 118917. 1781.72  13
   1  -5  -1 121061. 2041.10  12
   1  -5  -1 122692. 1929.59   6
   1  -5  -1 119941. 1993.32  10
  -1  -5   1 115013. 2028.87  10
   1   5  -1 120568. 2034.88  10
  -1   5   1 124677. 2004.73  10
  -1   5   1 118626. 2332.81   8
  -1  -5   1 119581. 1960.36   7
   1  -5  -1 127453. 2380.55   8
   1  -5  -1 120389. 1645.72   7
   1   5  -1 116474. 1952.05   7
  -1  -5   0 927.986 144.640  13
   1  -5   0 1589.20 229.949  12
   1  -5   0 646.309 138.367   6
   1   5   0 669.640 134.928  10
   1  -5   0 905.874 213.566  10
  -1   5   0 1175.33 176.653  10
  -1  -5   0 487.610 166.283  10
   1   5   0 1336.30 285.782   8
  -1   5   0 806.937 129.498   7
   1  -5   0 884.965 200.573   8
  -1   5   0 292.659 261.237   8
  -1  -5   0 787.408 132.275   7
   1  -5   0 488.073 103.029   7
  -1  -5  -1 145226. 1775.82   4
   1  -5   1 143216. 2029.82  12
   1   5   1 144827. 1976.55  13
  -1  -5  -1 141530. 1989.12  13
   1  -5   1 146490. 2344.86  10
  -1  -5  -1 140684. 2275.11  10
   1   5   1 148679. 2289.95  10
  -1  -5  -1 152840. 2438.97   8
   1   5   1 137710. 2396.96   8
  -1   5  -1 143941. 2262.76   9
  -1   5  -1 143459. 2657.01   8
   1  -5   1 140082. 2143.85   7
  -1   5  -1 139087. 2025.15   7
  -1  -5  -1 146447. 2136.98   7
  -1  -5  -2 52013.2 699.783   4
  -1  -5  -2 49986.7 972.286  13
   1   5   2 52259.1 964.816  13
   1  -5   2 50614.7 869.188  12
   1  -5   2 47836.8 1229.29  10
  -1  -5  -2 49089.5 1157.29  10
  -1  -5  -2 54442.3 1275.23   8
  -1   5  -2 50019.1 1207.40   9
   1   5   2 50238.9 1240.68   8
   1  -5   2 49086.2 1132.67   7
  -1   5  -2 51120.9 1448.37   8
  -1  -5  -2 53481.2 1083.00   7
  -1   5  -2 48683.3 1093.21   7
   1  -5   3 13159.8 576.839   7
  -1  -5  -3 13268.8 615.902   6
   1   5   3 13070.9 450.541  13
  -1  -5  -3 13786.5 476.858  13
  -1  -5  -3 12898.3 567.386  10
   1   5   3 13185.5 613.573   8
   1  -5   3 12006.4 586.348   9
  -1   5  -3 12702.5 605.355   9
  -1  -5  -3 13271.5 590.098   8
   1  -5   3 12354.7 674.452   8
  -1   5  -3 12899.8 721.816   8
  -1   5  -3 13170.5 603.647   7
   1  -5   4 4274.15 359.854   7
  -1  -5  -4 3845.97 355.423   6
   1   5   4 4065.80 268.176  13
  -1  -5  -4 3901.38 291.058  13
  -1  -5  -4 3534.37 356.409  10
  -1   5  -4 4341.67 371.291   9
   1  -5   4 4354.27 390.254   9
  -1  -5  -4 4052.21 330.720   8
   1   5   4 3648.65 356.671   8
  -1   5  -4 3871.84 436.107   8
  -1   5  -4 3886.88 367.964   7
   1  -5   4 5020.25 435.341   8
   1  -5   5 47499.2 1320.93   7
  -1  -5  -5 49567.2 1300.97   6
   1   5   5 49632.8 1069.39  13
  -1  -5  -5 47968.6 1102.81  13
  -1  -5  -5 49218.6 1211.53  10
  -1   5  -5 48479.3 1352.98   9
  -1  -5  -5 52223.2 1234.97   8
   1   5   5 49329.3 1182.17   8
   1  -5   5 49605.3 1372.10   9
  -1   5  -5 47006.7 1347.77   7
   1  -5   5 48250.3 1402.73   8
  -1   5  -5 50303.2 1454.75   8
   1   5   6 178892. 2068.98   4
   1  -5   6 185957. 3144.40   7
   1   5   6 181589. 2633.20  13
  -1  -5  -6 179077. 2701.59  13
  -1  -5  -6 173927. 2808.36  10
  -1  -5  -6 186127. 2798.29   8
   1  -5   6 177937. 3057.29   9
   1   5   6 174353. 2687.40   8
  -1   5  -6 173517. 3073.43   9
   1  -5   6 178327. 3123.73   8
  -1   5  -6 180188. 3154.37   8
  -1   5  -6 172190. 3101.70   7
   1   5   7 5853.96 333.361   3
   1  -5   7 7597.20 565.716   7
  -1  -5  -7 6848.98 462.226  13
   1   5   7 6660.45 407.187  13
   1   5   7 6387.36 492.888  11
  -1  -5  -7 5917.45 485.631  10
   1   5   7 5876.06 402.353   8
  -1  -5  -7 6397.99 421.327   8
   1  -5   7 6973.82 561.167   9
  -1   5  -7 6090.68 543.576   7
  -1   5  -7 7600.81 611.609   8
   1  -5   7 7312.28 539.289   8
   1   5   8 14877.9 639.914  13
  -1   5  -8 13390.6 400.854  12
  -1  -5  -8 13647.6 673.871  13
   1   5   8 13296.3 492.703   3
  -1  -5  -8 13768.2 716.668  10
   1   5   8 13284.6 686.739  11
   1   5   8 13512.2 585.690   8
  -1  -5  -8 14703.4 631.476   8
   1  -5   8 13912.1 810.910   9
  -1   5  -8 12749.9 782.071   7
  -1   5  -8 14559.7 795.253   8
   1  -5   8 14342.0 742.054   8
   1   5   9 226421. 3397.24  13
  -1  -5  -9 224322. 3537.63  13
  -1   5  -9 219257. 2846.56  12
  -1  -5  -9 219419. 4089.57  12
   1   5   9 221368. 2926.41   3
   1   5   9 217532. 3486.53  11
  -1  -5  -9 223714. 3500.64  10
  -1  -5  -9 230660. 3310.21   8
   1  -5   9 223166. 3772.84   9
   1   5   9 215922. 3144.59   8
  -1   5  -9 226917. 3714.91   8
  -1   5  -9 228209. 3942.78   7
   1  -5   9 227418. 3683.11   8
   1   5  10 4392.69 273.404   3
  -1  -5 -10 4635.44 659.018  12
  -1   5 -10 5984.80 332.013  12
  -1  -5 -10 3429.76 403.608  13
   1   5  10 4179.51 495.087  11
   1  -5  10 5873.95 616.740   9
  -1  -5 -10 4912.81 372.516   8
   1   5  10 3971.07 337.309   8
  -1   5 -10 4969.95 568.554   7
  -1   5 -10 6064.86 554.482   8
  -1   5 -11 6989.51 399.620  12
  -1  -5 -11 7600.48 809.291  12
  -1   5 -11 7497.14 602.943   8
  -1   5 -11 7501.91 724.646   7
   1   5  11 7642.95 603.152  11
   1  -5  11 7191.51 621.818   9
  -1  -5 -11 7443.94 455.416   8
   1   5  11 6490.68 340.940   3
  -1   5 -12 39944.3 1166.76   1
  -1   5 -12 40177.8 1353.95   8
  -1   5 -12 38264.4 1534.54   7
  -1   5 -12 38205.3 1034.80  12
  -1  -5 -12 39251.6 1657.57  12
   1   5  12 40549.8 1342.63  11
  -1  -5 -12 41137.7 1129.80   8
   1  -5  12 38239.2 1439.30   9
   1   5  12 39236.0 896.595   3
  -1   5 -13 29039.4 956.255   1
  -1   5 -13 27507.3 907.282  12
  -1  -5 -13 28684.8 1471.48  12
   1   5  13 30914.6 1183.81  11
  -1   5 -13 28447.8 1390.54   7
  -1   5 -13 26828.4 1119.43   8
   1   5  13 30894.8 1331.16   6
   1  -5  13 27134.3 1244.71   9
  -1  -5 -13 29458.9 954.267   8
   1   5  13 27404.5 743.842   3
  -1   5 -14 106755. 2407.64   8
   1   5  14 107797. 2432.92  11
  -1   5 -14 107190. 2082.97  12
  -1  -5 -14 110226. 3028.97  12
   1   5  14 105585. 2662.82   6
  -1  -5 -14 109602. 2477.82   7
  -1   5 -14 115525. 2917.72   7
  -1  -5 -14 111297. 2092.34   8
   1  -5  14 113474. 2694.40   9
  -1   5 -14 113364. 2082.99   1
  -1   5 -15 1183.12 356.689   8
  -1  -5 -15 768.464 554.023  12
  -1   5 -15 1155.65 286.846  12
  -1   5 -15 1982.47 610.321   7
   1   5  15 1158.68 533.031   6
  -1  -5 -15 1950.72 505.893   7
   1   5  15 610.349 431.543  11
   1  -5  15 743.771 478.156   9
  -1  -5 -15 633.420 181.468   8
  -1   5 -15 839.987 187.388   1
  -1   5 -16 35527.2 1177.93  12
  -1  -5 -16 36066.6 1767.92  12
   1   5  16 36630.2 1415.60  11
  -1   5 -16 36871.8 1684.04   7
  -1   5 -16 36593.5 1315.38   8
   1   5  16 35506.8 1569.58   6
  -1  -5 -16 37239.3 1490.85   7
  -1  -5 -16 35033.8 1096.88   8
   1  -5  16 36581.9 1541.64   9
  -1   5 -16 37827.6 1024.77   1
  -1  -5 -17 43692.1 1972.38  12
  -1   5 -17 44601.2 1380.49  12
   1   5  17 45319.9 1619.05  11
  -1   5 -17 44261.9 1486.56   8
  -1   5 -17 45403.1 1952.24   7
   1  -5  17 45776.3 1570.07   6
   1   5  17 46173.4 1834.10   6
  -1  -5 -17 46932.8 1724.98   7
  -1  -5 -17 44091.2 1244.53   8
   1  -5  17 47648.2 1793.66   9
  -1   5 -17 46712.5 1119.17   1
  -1   5 -18 1276.44 319.540  12
   1   5  18 563.751 401.589  11
  -1  -5 -18 540.700 475.134  12
  -1   5 -18 1035.22 310.393   8
   1  -5  18 1468.30 408.957   6
  -1  -5 -18 802.089 465.807   7
   1  -5  18 1181.10 181.415   5
   1   5  18 407.378 512.644   6
  -1   5 -18 1212.71 645.112   7
   1  -5  18 625.618 532.221   9
   1   5  18 1158.42 174.916   2
  -1   5 -18 1279.87 188.866   1
   1   5  19 4169.91 624.271  11
  -1  -5 -19 2384.69 740.034  12
  -1   5 -19 3759.84 475.410  12
  -1   5 -19 3627.72 449.245   8
   1  -5  19 3865.91 573.614   6
   1  -5  19 3830.30 235.120   5
  -1  -5 -19 3101.04 575.840   7
  -1   5 -19 4572.83 749.613   7
   1   5  19 4200.76 727.439   6
   1  -5  19 2847.55 688.650   9
   1   5  19 4266.61 265.888   2
   1   5  20 8945.85 846.640  11
  -1  -5 -20 9178.05 1012.59  12
  -1   5 -20 10886.8 752.465  12
  -1   5 -20 10450.6 696.607   8
   1  -5  20 10937.7 872.056   6
  -1   5 -20 10237.2 1130.99   7
  -1  -5 -20 9435.19 926.986   7
   1   5  20 10320.5 995.366   6
   1  -5  20 10826.0 1008.09   9
   1   5  20 9790.54 329.249   2
   1  -5  21 31885.6 1474.61   6
  -1  -5 -21 31250.5 1651.14   7
   1   5  21 31973.8 1717.96   6
  -1   5 -21 31135.8 1773.34   7
  -1   5 -21 32908.6 1224.73   8
  -1   5 -21 32728.7 1331.21  12
  -1  -5 -21 30655.7 1819.40  12
   1   5  21 31293.6 1513.77  11
   1  -5  21 32349.9 1657.37   9
  -1  -5 -22 3298.73 648.297   7
   1  -5  22 4911.01 698.304   6
  -1   5 -22 5391.93 959.807   7
   1   5  22 2228.49 740.574   6
  -1   5 -22 4470.44 479.382   8
   1  -5  22 3078.53 745.188   9
  -1  -5 -22 3926.11 814.702  12
   1   5  22 4417.39 664.062  11
  -1   5 -22 4696.82 566.425  12
   1   5  23 909.050 614.640   6
   1  -5  23 880.768 475.742   6
  -1   5 -23 1063.20 755.671   7
  -1  -5 -23-319.508 553.988   7
  -1   5 -23 295.775 250.697   8
   1  -5  23-402.483 587.668   9
  -1  -5 -23 1886.59 842.539  12
  -1   5 -23 1062.99 405.995  12
   1   5  23 122.225 436.954  11
   1  -5  24 54866.7 2081.59   6
  -1  -5 -24 54920.6 2387.49   7
   1   5  24 59046.7 2512.72   6
  -1   5 -24 57061.6 2632.33   7
  -1   5 -24 57340.6 1918.34  12
  -1  -5 -24 54239.1 2538.54  12
   1   5  24 58636.4 2219.76  11
   1  -5  24 56757.8 2338.36   9
   1  -5  25 5019.19 717.472   6
  -1  -5 -25 5590.97 872.997   7
   1   5  25 6965.64 1012.66   6
  -1   5 -25 4729.68 960.919   7
  -1   5 -25 7306.38 742.437  12
   1   5  25 7195.60 911.567  11
  -1  -5 -25 8138.64 1138.35  12
   1  -5  25 6892.82 982.460   9
  -1  -5 -26-276.130 608.753   7
   1   5  26 657.635 740.993   6
  -1   5 -26 381.320 672.419   7
   1  -5  26 517.097 445.282   6
   1   5  26 659.699 549.420  11
  -1   5 -26 844.709 377.503  12
  -1  -5 -26 890.576 718.387  12
   1  -5  26 378.616 615.475   9
   1   5  27 8283.72 1107.11   6
   1  -5  27 6402.71 809.363   6
  -1   5 -27 5967.56 990.800   7
  -1  -5 -27 9101.22 1148.43   7
  -1  -5 -27 5898.26 988.801  12
  -1   5 -27 6729.69 754.361  12
   1   5  27 6264.16 869.558  11
   1  -5  27 6812.19 981.731   9
   1  -5  28 107.971 416.903   6
   1   5  28 34.1869 656.777   6
  -1  -5 -28 1506.43 738.108   7
  -1   5 -28-295.797 752.208   7
   1   5  28 824.879 614.621  11
  -1  -5 -28 735.453 712.626  12
   1  -5  28 815.794 660.121   9
  -1   5 -29 6354.72 1121.30   7
   1   5  29 7460.32 1120.29   6
   1  -5  29 6681.96 869.948   6
  -1  -5 -29 7687.59 1113.90   7
   1  -5  29 6463.92 995.025   9
  -1  -5 -29 8338.37 1172.21  12
   1   5  29 7041.04 981.555  11
  -1  -5 -30 85.6735 569.086   7
   1   5  30 213.335 586.929   6
   1  -5  30 666.414 475.412   6
  -1   5 -30-531.607 779.066   7
   1  -5  30-465.453 682.871   9
   1   5  30 130.341 496.224  11
  -1  -5 -30-193.841 661.153  12
  -1  -5 -31 1004.39 699.568   7
   1   5  31 557.330 602.477   6
  -1   5 -31 11.1717 768.618   7
   1  -5  31 803.226 692.354   9
   1   5  31 700.850 625.665  11
  -1  -5 -31 88.7722 626.082  12
  -1  -5 -32 12678.2 1431.24   7
   1   5  32 14409.0 1566.00   6
  -1   5 -32 14712.1 1629.20   7
   1   5  32 14809.1 1362.09  11
  -1  -5 -32 12737.4 1421.15  12
   1  -5  32 17166.3 1566.54   9
  -1  -5 -33 731.250 642.388   7
   1   5  33 721.518 713.555   6
   1   5  33 830.600 583.372  11
  -1  -5 -33 824.802 724.012  12
  -1   6  34-455.990 517.358  11
   1  -6 -33 3618.51 910.464   7
  -1   6  33 2727.37 670.513  11
   1  -6 -32 3649.29 826.946   7
  -1   6  32 4357.46 986.819   6
   1   6 -32 3252.57 884.599   7
  -1  -6  32 3724.86 868.824   9
   1  -6 -32 2841.03 893.605  12
  -1   6  32 2785.73 684.146  11
  -1   6  31 6294.85 1151.14   6
   1  -6 -31 3782.96 885.084   7
  -1  -6  31 2776.50 638.071   6
   1   6 -31 5124.51 1090.83   7
  -1  -6  31 4870.64 946.526   9
  -1   6  31 4158.81 803.843  11
   1  -6 -31 3522.77 927.690  12
  -1   6  30 4489.38 1043.62   6
  -1  -6  30 3814.33 729.229   6
   1  -6 -30 4940.31 961.518   7
   1   6 -30 5900.26 1128.00   7
  -1  -6  30 4032.58 898.452   9
   1  -6 -30 3775.56 982.369  12
  -1   6  30 3801.40 786.352  11
   1  -6 -29 6292.37 1002.26   7
  -1   6  29 7527.68 1175.82   6
  -1  -6  29 6259.70 855.569   6
   1   6 -29 7473.26 1178.25   7
  -1  -6  29 7126.02 1042.58   9
  -1   6  29 6249.16 899.495  11
   1  -6 -29 6573.56 1129.32  12
  -1  -6  28 932.546 517.661   6
   1  -6 -28 607.250 616.293   7
  -1   6  28 861.621 656.814   6
   1   6 -28 1022.30 800.882   7
  -1  -6  28 2496.38 826.881   9
   1  -6 -28 749.250 634.413  12
  -1   6  28 1127.05 579.951  11
   1  -6 -27 16594.0 1447.16   7
  -1  -6  27 16452.8 1276.39   6
  -1   6  27 16636.4 1526.72   6
   1   6 -27 16238.4 1562.64   7
  -1  -6  27 20812.7 1578.70   9
  -1   6  27 15860.0 1234.27  11
   1  -6 -27 16805.4 1585.24  12
   1  -6 -26 5384.16 916.011   7
  -1  -6  26 3580.66 698.527   6
  -1   6  26 3719.16 951.934   6
   1   6 -26 3876.59 1007.17   7
  -1  -6  26 3715.18 824.421   9
   1   6 -26 3519.92 565.839  12
   1  -6 -26 2837.78 898.836  12
  -1   6  26 3372.41 665.106  11
  -1   6  25 79.0421 624.379   6
  -1  -6  25 534.827 475.046   6
   1  -6 -25 1043.91 601.962   7
   1   6 -25-656.441 685.658   7
  -1  -6  25 783.783 665.198   9
   1   6 -25 207.293 361.990  12
  -1   6  25-312.439 492.130  11
   1  -6 -25 432.702 758.919  12
  -1   6  24 20723.8 1329.23  11
   1  -6 -24 22735.1 1768.48  12
   1   6 -24 22856.2 1233.07  12
   1  -6 -24 24327.9 1602.59   7
  -1   6  24 22931.0 1664.41   6
  -1  -6  24 21212.2 1350.43   6
  -1  -6  24 25770.2 1665.58   9
   1   6 -24 20701.4 1658.52   7
  -1   6  23 26702.7 1439.03  11
   1  -6 -23 26644.5 1843.24  12
   1   6 -23 24457.8 1254.60  12
  -1   6  23 24835.7 1686.85   6
  -1  -6  23 23437.4 1387.85   6
   1  -6 -23 29310.8 1703.37   7
  -1  -6  23 26396.2 1657.84   9
   1   6 -23 23552.7 1727.64   7
  -1  -6  22 245.949 439.328   6
  -1   6  22 2005.25 692.021   6
   1  -6 -22 2597.63 629.980   7
   1   6 -22 155.551 604.553   7
   1   6 -22 1560.66 298.114   8
  -1  -6  22 1471.63 676.967   9
   1  -6 -22 1387.46 714.101  12
  -1   6  22 1632.90 522.999  11
   1   6 -22 1649.85 435.543  12
  -1  -6  21 899.963 385.573   6
   1  -6 -21-82.1030 550.201   7
  -1   6  21 1149.65 629.630   6
   1   6 -21-386.516 721.541   7
  -1  -6  21 1688.45 647.138   9
   1   6 -21 1260.81 297.630   8
  -1   6  21 1135.15 478.581  11
   1  -6 -21 937.880 602.834  12
   1   6 -21 1199.74 353.358  12
   1  -6 -20 1196.35 654.881  12
  -1   6  20-585.407 510.628  11
   1   6 -20 246.271 285.363  12
   1   6 -20-79.3656 667.376   7
   1  -6 -20 484.326 159.398   5
   1  -6 -20-337.766 519.374   7
  -1   6  20 319.998 607.844   6
   1   6 -20 488.636 255.299   8
  -1  -6  20 1824.85 714.138   9
   1   6 -20 594.340 179.940   2
   1   6 -19 38534.2 1084.18   2
   1   6 -19 39510.6 1439.65  12
  -1   6  19 37698.2 1786.56   6
   1  -6 -19 36321.0 1657.49   7
   1  -6 -19 38468.5 2013.83  12
  -1   6  19 38186.5 1554.67  11
  -1  -6  19 41044.2 1835.54   9
   1   6 -19 39491.1 1341.47   8
   1   6 -19 37221.4 1943.40   7
   1   6 -18 45710.9 1512.79  12
   1  -6 -18 44816.3 2144.13  12
  -1   6  18 47437.1 1689.55  11
   1  -6 -18 42403.7 1737.37   7
  -1   6  18 44905.7 1910.31   6
   1   6 -18 44815.3 1460.69   8
  -1  -6  18 45817.9 1907.99   9
   1   6 -18 42805.6 2060.78   7
   1   6 -17 253.208 442.249   7
   1  -6 -17 372.583 144.954   8
   1  -6 -17 584.154 622.062  12
   1   6 -17 1009.16 356.021  12
  -1   6  17 905.267 593.834   6
   1  -6 -17 291.190 368.248   7
  -1   6  17 239.699 382.805  11
   1   6 -17 771.670 300.689   8
  -1  -6  17 874.984 580.213   9
  -1   6  17 249.381 118.794   1
  -1   6  16 14843.1 659.938   1
   1   6 -16 15717.7 833.809  12
   1  -6 -16 15623.1 1279.90  12
  -1   6  16 14317.9 915.230  11
   1  -6 -16 14373.1 928.262   7
  -1   6  16 15129.9 1108.02   6
   1   6 -16 16048.6 871.588   8
  -1  -6  16 16885.3 1157.01   9
   1  -6 -16 13473.2 668.247   8
   1   6 -16 13324.6 1147.65   7
  -1   6  15 33409.9 1007.88   4
  -1   6  15 31834.7 1026.87   1
   1   6 -15 35127.2 1198.09  12
   1  -6 -15 36191.1 1785.33  12
   1  -6 -15 32180.0 1343.47   7
  -1   6  15 34710.5 1539.22   6
  -1   6  15 33129.6 1292.69  11
   1   6 -15 34810.0 1293.15   8
  -1  -6  15 34626.4 1550.30   9
   1   6 -15 34666.1 1703.32   7
   1  -6 -15 33004.0 1091.13   8
  -1   6  14 1961.99 235.804   4
  -1   6  14 1473.65 235.738   1
   1   6 -14 1461.22 285.981  12
   1  -6 -14 2466.38 673.548  12
  -1  -6  14 1800.17 285.210  12
  -1   6  14 1583.26 490.529   6
   1  -6 -14 1424.75 380.393   7
  -1   6  14 1597.71 377.458  11
   1   6 -14 1296.26 327.511   8
  -1  -6  14 1886.69 566.152   9
  -1   6  14 1985.05 241.876   8
   1  -6 -14 1597.19 269.176   8
   1   6 -14 874.204 522.279   7
  -1   6  13 23011.1 739.300   4
   1   6 -13 24945.1 941.479  12
  -1  -6  13 23599.4 895.097  12
   1  -6 -13 23620.5 1412.12  12
   1  -6 -13 23592.3 1022.59   7
  -1   6  13 24679.7 1212.24   6
  -1   6  13 24515.8 1055.89  11
  -1   6  13 24101.0 772.084   8
  -1  -6  13 26923.6 1322.82   9
   1   6 -13 25077.5 1104.99   8
   1   6 -13 23873.4 1384.68   7
   1  -6 -13 23173.1 962.107   8
   1   6 -12 49955.4 1924.84   7
   1  -6 -12 50532.3 1471.62   8
  -1  -6  12 47583.1 1264.75  12
   1  -6 -12 50996.0 1985.50  12
  -1   6  12 50827.8 1715.34   6
   1  -6 -12 49584.0 1459.20   7
  -1   6  12 53881.1 1541.17  11
  -1  -6  12 48924.1 1729.17   9
   1   6 -12 51099.8 1590.24   8
  -1   6  12 51140.1 1184.34   8
  -1   6  12 50204.7 1083.21   4
   1  -6 -11 55946.2 1584.01   8
   1   6 -11 53955.4 1953.50   7
  -1  -6  11 51160.1 1279.77  12
   1  -6 -11 55727.7 2008.05  12
   1  -6 -11 55400.4 1450.84   7
  -1   6  11 53774.0 1715.01   6
  -1   6  11 55655.0 1546.63  11
   1  -6 -11 57549.5 1565.37  10
   1   6 -11 52947.9 1621.00   8
  -1   6  11 55354.4 1262.75   8
  -1  -6  11 53194.5 1780.74   9
  -1   6  11 54632.0 1077.40   4
  -1   6  10 50911.7 982.867   4
  -1   6  10 52523.7 1339.72  13
  -1  -6  10 48502.3 1200.34  12
   1  -6 -10 51548.1 1877.60  12
   1  -6 -10 51857.7 1325.64   7
  -1   6  10 50688.4 1588.95   6
  -1   6  10 53592.9 1462.90  11
   1  -6 -10 53513.6 1468.61  10
  -1   6  10 51568.4 1239.84   8
  -1  -6  10 50756.8 1694.79   9
   1   6 -10 51682.9 1595.81   8
   1   6 -10 52147.7 1869.47   7
   1  -6 -10 55463.0 1565.44   8
  -1   6   9 14748.8 436.527   4
  -1   6   9 16165.6 663.433   3
  -1   6   9 15041.7 644.167  13
   1  -6  -9 13784.0 958.026  12
  -1  -6   9 14799.4 594.252  12
  -1   6   9 14337.3 836.832   6
   1  -6  -9 15778.3 760.576  10
  -1   6   9 13521.3 727.817  11
  -1   6   9 15110.8 653.964   8
   1   6  -9 15131.2 854.836   8
  -1  -6   9 14488.2 879.073   9
   1   6  -9 15135.9 976.995   7
   1  -6  -9 15920.8 819.133   8
  -1   6   8 5994.53 249.892   4
  -1   6   8 6936.51 434.002   3
  -1   6   8 7005.87 406.323  13
  -1  -6   8 7279.10 396.188  12
   1  -6  -8 8031.18 767.847  12
  -1   6   8 6726.39 595.347   6
   1  -6  -8 6457.25 522.604  10
  -1  -6   8 7109.84 654.654   9
   1   6  -8 6492.78 591.598   8
  -1   6   8 7338.88 483.615   8
   1   6  -8 7303.76 678.673   7
   1  -6  -8 6992.05 553.990   8
  -1   6   7 129687. 1605.28   4
  -1   6   7 130487. 2263.54   3
  -1   6   7 130677. 2032.63  13
   1  -6  -7 128465. 2859.43  12
  -1  -6   7 129569. 2032.32  12
  -1   6   7 132679. 2493.58   6
   1  -6  -7 128420. 2377.26  10
  -1   6   7 129762. 2338.72   8
  -1  -6   7 131431. 2720.58   9
   1   6  -7 130503. 2680.39   8
   1  -6  -7 137147. 2665.27   8
   1   6  -7 134921. 2856.69   7
  -1   6   6 155287. 1807.81   4
  -1   6   6 164539. 2592.48   3
  -1   6   6 151921. 2205.43  13
  -1  -6   6 158716. 2323.90  12
   1  -6  -6 153187. 3094.91  12
  -1   6   6 156410. 2702.82   6
   1  -6  -6 160036. 2655.18  10
   1   6  -6 154447. 2980.24   8
  -1  -6   6 169071. 3076.55   9
  -1   6   6 151752. 2661.58   8
   1   6  -6 164296. 3087.94   7
   1  -6  -6 162239. 2979.94   8
  -1   6   5 69587.6 1509.85   3
  -1   6   5 67322.1 1143.26  13
  -1  -6   5 71426.1 1291.98  12
   1  -6  -5 69525.4 1851.13  12
   1  -6  -5 68914.0 1598.63   6
  -1   6   5 66837.7 1549.43   6
   1  -6  -5 65643.9 1520.66  10
  -1   6   5 65691.6 1607.74   8
  -1  -6   5 72915.7 1818.66   9
   1   6  -5 66150.5 1811.31   8
  -1  -6   5 69833.7 1758.52   7
   1   6  -5 67737.3 1740.22   7
   1  -6  -5 71414.2 1791.35   8
  -1   6   4 16110.9 435.396  13
   1  -6  -4 17301.0 882.968  12
  -1   6   4 18178.7 716.170   6
   1  -6  -4 16896.2 720.493   6
  -1  -6   4 15802.3 775.595   9
   1  -6  -4 16397.0 702.166  10
  -1  -6   4 16087.1 793.422  10
  -1   6   4 15559.8 767.581   8
   1   6  -4 15660.8 841.886   8
  -1  -6   4 18213.1 802.730   7
   1   6  -4 16185.7 785.765   7
   1  -6  -4 18564.4 872.541   8
   1  -6  -3 61751.3 834.649   4
  -1   6   3 61831.5 904.412  13
   1  -6  -3 62243.3 1600.77  12
   1  -6  -3 66018.1 1450.51   6
  -1  -6   3 58637.8 1515.27  10
  -1   6   3 63880.4 1414.59  10
   1  -6  -3 59807.5 1392.84  10
   1   6  -3 62399.1 1656.06   8
  -1   6   3 60374.7 1581.66   8
   1  -6  -3 65216.8 1704.13   8
   1   6  -3 57567.1 1467.12   7
   1  -6  -3 60949.9 1044.23   7
  -1  -6   3 62687.8 1605.69   8
  -1  -6   3 63966.0 1522.32   7
   1  -6  -2 11587.4 305.314   4
   1  -6  -2 11157.6 302.833  13
  -1  -6   2 11578.9 477.206  13
  -1   6   2 10767.8 263.739  13
   1  -6  -2 11579.9 648.205  12
   1  -6  -2 11114.5 543.673   6
  -1   6   2 11490.3 551.896  10
  -1  -6   2 10804.5 627.660  10
   1  -6  -2 11135.8 571.136  10
  -1   6   2 11225.3 700.974   8
   1   6  -2 11183.2 698.655   8
   1  -6  -2 11070.7 378.088   7
  -1  -6   2 11175.6 561.870   7
   1   6  -2 11128.6 569.837   7
   1  -6  -2 11726.6 692.712   8
   1  -6  -1 97730.5 1194.71  13
  -1  -6   1 96086.5 1586.37  13
   1  -6  -1 96852.1 1879.54  12
   1  -6  -1 97242.2 1786.10   6
  -1  -6   1 96435.4 1921.45  10
   1  -6  -1 98138.8 1870.91  10
  -1   6   1 97694.5 1860.18  10
   1   6  -1 100082. 2111.27   8
  -1  -6   1 100527. 1803.85   7
   1  -6  -1 92110.0 1518.84   7
   1   6  -1 92855.1 1791.56   7
   1  -6  -1 99025.4 2196.80   8
  -1   6   1 99244.6 2201.94   8
  -1  -6   0 23759.2 662.435  13
   1  -6   0 27088.8 449.328  13
   1  -6   0 28309.5 845.253  12
   1  -6   0 26633.1 805.614   6
  -1   6   0 26803.0 878.388  10
   1  -6   0 27890.3 921.512  10
  -1  -6   0 24596.3 872.998  10
   1   6   0 24625.2 975.446   8
  -1   6   0 25548.0 658.994   7
  -1  -6   0 24573.1 768.069   7
  -1   6   0 26583.0 1085.86   8
   1  -6   0 26185.8 721.415   7
   1  -6   0 27220.1 1071.82   8
  -1  -6  -1 200630. 2391.13   4
   1  -6   1 199271. 2755.23  12
   1  -6   1 203296. 2334.39  13
   1   6   1 188341. 2605.43  13
  -1  -6  -1 200004. 2627.59  13
  -1  -6  -1 193941. 3024.47  10
   1  -6   1 200958. 3099.62  10
   1   6   1 192001. 3204.83   8
  -1  -6  -1 201803. 3213.48   8
  -1   6  -1 199169. 2999.61   9
  -1   6  -1 197020. 3483.18   8
  -1  -6  -1 197521. 2821.16   7
  -1   6  -1 191352. 2701.51   7
   1  -6   1 192965. 2830.49   7
  -1  -6  -2 81247.9 1060.60   4
   1   6   2 85738.2 1386.44  13
  -1  -6  -2 78063.8 1399.66  13
   1  -6   2 85839.4 1370.24  12
  -1  -6  -2 82039.5 1690.52  10
   1  -6   2 80332.0 1777.63  10
  -1   6  -2 83159.5 1726.93   9
  -1  -6  -2 87002.7 1834.20   8
   1   6   2 85225.4 1829.60   8
  -1   6  -2 85068.9 2081.56   8
   1  -6   2 86385.2 1656.24   7
  -1   6  -2 78692.3 1540.78   7
  -1  -6  -2 83917.7 1526.74   7
  -1  -6  -3 243293. 3180.54  13
   1   6   3 249659. 3147.98  13
   1  -6   3 238548. 2873.21  12
  -1  -6  -3 236969. 3523.37  10
   1  -6   3 232684. 3703.27  10
  -1   6  -3 250357. 4078.66   8
  -1   6  -3 240868. 3521.08   7
  -1  -6  -3 256440. 3723.57   8
   1   6   3 245337. 3678.53   8
  -1   6  -3 247467. 3699.65   9
  -1  -6  -3 258262. 3702.61   6
   1  -6   3 239615. 3535.12   7
   1  -6   4 35792.0 1087.94   7
   1   6   4 36030.5 863.307  13
  -1  -6  -4 35769.3 896.424  13
  -1  -6  -4 35252.8 1071.47  10
   1   6   4 37517.7 1123.86   8
  -1  -6  -4 37110.2 1120.24   8
   1  -6   4 35834.3 1142.73   9
  -1   6  -4 34919.2 1145.36   9
  -1   6  -4 34544.6 1133.07   7
  -1   6  -4 37523.6 1347.28   8
   1  -6   5 19017.5 827.528   7
  -1  -6  -5 18696.8 665.911  13
   1   6   5 19533.1 640.641  13
  -1  -6  -5 19000.1 784.901  10
   1  -6   5 19983.2 898.152   9
   1   6   5 18122.8 765.331   8
  -1  -6  -5 18820.6 785.278   8
  -1   6  -5 19305.4 878.847   7
  -1   6  -5 19142.6 1002.52   8
   1  -6   6 6161.10 506.421   7
  -1  -6  -6 6428.73 502.718  10
   1   6   6 6640.68 385.182  13
  -1  -6  -6 6739.57 446.717  13
   1   6   6 5975.36 450.834   8
  -1  -6  -6 6995.68 466.548   8
   1  -6   6 6473.58 560.529   9
  -1   6  -6 6168.94 540.329   7
  -1   6  -6 5839.35 565.532   8
   1   6   7 21271.4 370.224   4
   1   6   7 21683.3 739.171  13
  -1  -6  -7 20914.3 798.868  13
  -1  -6  -7 21005.0 884.389  10
   1  -6   7 22639.5 1008.65   9
   1   6   7 20440.6 790.507   8
  -1  -6  -7 21589.5 835.314   8
  -1   6  -7 19357.6 968.015   7
  -1   6  -7 19964.1 1017.82   8
   1   6   8 21279.4 452.419   4
   1   6   8 21605.2 700.293   3
  -1  -6  -8 21579.0 1144.75  12
  -1  -6  -8 21710.1 851.909  13
   1   6   8 22081.1 776.914  13
  -1  -6  -8 22765.6 929.667  10
   1   6   8 20520.3 896.201  11
  -1  -6  -8 21594.3 841.062   8
   1   6   8 20497.7 797.294   8
   1  -6   8 21076.9 1004.38   9
  -1   6  -8 22693.1 1043.95   8
  -1   6  -8 20994.9 1040.14   7
   1   6   9 20388.0 676.202   3
  -1  -6  -9 22638.4 1231.94  12
  -1  -6  -9 19265.5 871.106  13
   1   6   9 19695.6 886.562  11
  -1  -6  -9 21294.9 922.655  10
   1  -6   9 19336.5 990.986   9
   1   6   9 18295.1 750.665   8
  -1   6  -9 20267.9 1015.28   8
  -1   6  -9 19953.9 1055.76   7
   1   6  10 62280.1 1267.39   3
  -1  -6 -10 64186.1 2102.93  12
  -1  -6 -10 62487.2 1675.58  13
   1   6  10 65285.3 1697.67  11
  -1  -6 -10 60473.5 1636.04  10
   1  -6  10 60133.2 1820.88   9
   1   6  10 62525.4 1438.76   8
  -1   6 -10 60794.4 1929.08   7
  -1   6 -10 61519.1 1812.91   8
   1   6  11 167576. 2451.94   3
  -1   6 -11 159014. 2308.17  12
  -1  -6 -11 170412. 3725.90  12
  -1  -6 -11 174256. 3078.93  10
   1   6  11 167461. 3076.23  11
   1   6  11 162050. 2664.24   8
   1  -6  11 159444. 3262.66   9
  -1   6 -11 160852. 3190.55   8
  -1   6 -11 166539. 3488.76   7
   1   6  12 3694.85 281.204   3
  -1   6 -12 3630.63 287.475  12
  -1  -6 -12 4385.26 733.521  12
  -1   6 -12 4067.82 647.214   7
   1   6  12 3110.20 620.618   6
   1   6  12 3765.07 538.672  11
   1  -6  12 3182.25 584.122   9
   1   6  12 3531.30 353.588   8
  -1   6 -12 3783.58 493.637   8
   1   6  13 7894.28 414.595   3
  -1   6 -13 8260.28 555.001   1
  -1   6 -13 8956.75 471.089  12
  -1  -6 -13 8889.91 948.263  12
   1   6  13 8777.11 819.075   6
  -1   6 -13 8313.60 826.670   7
   1   6  13 8747.82 705.935  11
   1  -6  13 9001.68 796.814   9
  -1   6 -13 8481.55 685.728   8
  -1   6 -14 5381.46 454.184   1
  -1   6 -14 5481.16 600.666   8
  -1   6 -14 6121.46 414.017  12
  -1  -6 -14 5715.26 811.367  12
   1   6  14 6653.20 706.430   6
  -1   6 -14 4982.15 694.548   7
   1   6  14 5811.16 607.961  11
   1  -6  14 5280.88 640.558   9
   1   6  14 5344.21 344.761   3
  -1   6 -15 3779.24 378.174   1
  -1   6 -15 3468.56 502.688   8
  -1  -6 -15 3768.71 722.533  12
  -1   6 -15 3891.64 376.519  12
  -1   6 -15 3487.51 659.481   7
   1   6  15 5945.53 800.728   6
  -1  -6 -15 5118.11 616.740   7
   1   6  15 3522.24 563.034  11
   1  -6  15 4060.78 603.497   9
   1   6  15 3961.73 295.204   3
  -1  -6 -16 49961.5 2145.45  12
  -1   6 -16 45648.9 1294.15  12
   1   6  16 49091.4 1697.74  11
  -1   6 -16 51354.2 2060.87   7
  -1   6 -16 48507.8 1637.95   8
   1   6  16 50595.5 1901.32   6
  -1  -6 -16 49573.3 1727.30   7
   1  -6  16 54629.5 1949.41   9
  -1   6 -16 50298.6 1377.07   1
   1  -6  17 2507.70 425.927   6
  -1   6 -17 2937.20 677.273   7
   1   6  17 3635.35 677.602   6
  -1  -6 -17 3502.12 583.625   7
  -1   6 -17 2790.58 441.083   8
   1  -6  17 3271.11 662.836   9
  -1  -6 -17 2900.93 677.043  12
   1   6  17 2690.94 592.277  11
  -1   6 -17 3175.79 382.413  12
  -1   6 -18 4769.04 765.259   7
  -1  -6 -18 5295.61 700.087   7
   1  -6  18 4873.48 558.447   6
   1   6  18 5499.06 848.911   6
  -1   6 -18 4965.66 557.089   8
   1  -6  18 4694.46 752.393   9
  -1  -6 -18 4631.36 899.260  12
  -1   6 -18 4825.71 467.667  12
   1   6  18 5650.68 742.551  11
  -1  -6 -19 54144.2 2357.10  12
  -1   6 -19 59684.9 1653.51  12
   1   6  19 61005.7 2051.84  11
  -1   6 -19 59099.8 2405.14   7
  -1   6 -19 57362.8 1786.71   8
   1   6  19 61484.3 2311.88   6
   1  -6  19 61541.4 1307.46   5
  -1  -6 -19 58725.4 2099.87   7
   1  -6  19 57114.6 1886.98   6
   1  -6  19 58567.2 2183.15   9
   1   6  19 61861.4 1283.49   2
   1   6  20 13795.6 1026.74  11
  -1   6 -20 15267.0 840.406  12
  -1  -6 -20 13450.1 1297.90  12
  -1   6 -20 13460.4 1280.31   7
  -1   6 -20 13939.4 851.682   8
   1   6  20 14296.5 1201.02   6
   1  -6  20 13840.5 945.453   6
   1  -6  20 14190.2 529.335   5
  -1  -6 -20 13208.4 1067.61   7
   1  -6  20 13684.5 1127.01   9
   1   6  20 14109.4 528.417   2
   1  -6  21 15846.0 1031.09   6
   1   6  21 16993.0 1286.18   6
  -1  -6 -21 14797.0 1159.56   7
  -1  -6 -21 15010.9 1352.31  12
   1   6  21 14627.7 1068.65  11
  -1   6 -21 16783.7 902.980  12
  -1   6 -21 16672.8 927.014   8
   1  -6  21 16272.5 1244.95   9
  -1   6 -21 15082.7 1298.80   7
  -1   6 -22 8952.89 680.104   8
   1  -6  22 8428.02 982.710   9
  -1   6 -22 9103.74 1122.59   7
   1  -6  22 9709.20 851.305   6
   1   6  22 9585.82 1063.53   6
  -1  -6 -22 8020.51 912.979   7
  -1  -6 -22 7434.81 1058.12  12
   1   6  22 9848.28 936.736  11
  -1   6 -22 10018.1 736.592  12
  -1  -6 -23 386.916 506.631   7
   1  -6  23 1571.54 453.790   6
   1   6  23 1458.75 735.135   6
  -1   6 -23 617.712 580.021   7
  -1   6 -23 1009.77 328.180  12
   1   6  23 185.044 496.008  11
  -1  -6 -23 1920.09 784.825  12
   1  -6  23-538.993 669.089   9
  -1   6 -23 1533.87 337.332   8
   1  -6  24 1053.68 608.781   9
   1  -6  24 1731.34 490.375   6
  -1  -6 -24 313.887 539.693   7
   1   6  24 3139.80 840.149   6
  -1   6 -24 1394.56 750.113   7
  -1  -6 -24 1292.27 683.737  12
   1   6  24 1961.69 621.619  11
  -1   6 -24 2117.89 423.423  12
   1  -6  25-247.589 543.290   9
  -1  -6 -25 75.3251 545.416   7
   1   6  25 904.224 692.922   6
  -1   6 -25-580.977 700.072   7
   1  -6  25 146.504 361.625   6
   1   6  25 369.726 558.581  11
  -1   6 -25-11.7542 304.710  12
  -1  -6 -25 161.745 720.231  12
   1  -6  26 812.734 601.460   9
   1   6  26 807.097 722.615   6
  -1   6 -26-1004.76 843.940   7
   1  -6  26 150.448 369.593   6
  -1  -6 -26-122.095 608.361   7
  -1  -6 -26-463.463 616.296  12
   1   6  26 477.800 579.103  11
   1  -6  27 28563.0 1567.78   6
  -1  -6 -27 28030.1 1861.80   7
   1   6  27 29772.2 1992.43   6
   1   6  27 29794.4 1752.78  11
  -1  -6 -27 29389.1 2053.10  12
   1  -6  27 33172.7 1965.15   9
  -1   6 -27 30814.6 2085.95   7
   1   6  28 16622.8 1553.38   6
   1  -6  28 13918.6 1134.00   6
  -1  -6 -28 13907.1 1405.58   7
  -1  -6 -28 15521.2 1536.20  12
   1   6  28 15253.7 1312.77  11
   1  -6  28 17488.6 1481.36   9
  -1   6 -28 13297.7 1473.73   7
   1   6  29 9621.79 1270.33   6
  -1  -6 -29 9585.29 1249.12   7
   1   6  29 9744.21 1121.60  11
  -1  -6 -29 8755.91 1244.61  12
   1  -6  29 8863.63 1159.74   9
  -1   6 -29 9349.43 1263.25   7
   1   6  30 1187.70 721.615   6
  -1  -6 -30 2001.94 754.731   7
  -1  -6 -30 293.908 691.375  12
   1   6  30 568.213 603.639  11
   1  -6  30 934.602 594.437   9
  -1   6 -30-873.194 767.351   7
  -1  -6 -31 1413.22 693.089   7
   1   6  31 837.407 735.781   6
   1   6  31-810.310 611.999  11
  -1  -6 -31 95.1950 571.545  12
   1  -6  31 131.402 647.230   9
  -1   6 -31-298.584 741.314   7
   1   6  32 1064.49 773.151   6
  -1  -6 -32 55.9025 557.256   7
  -1  -6 -32-49.3819 663.233  12
   1   6  32 230.974 514.627  11
   1  -6  32-884.417 635.349   9
  -1   6 -32-313.069 701.461   7
  -1  -6 -33 526.850 490.214   7
   1   6  33-837.369 657.143  11
  -1   7  33 874.357 577.451  11
   1  -7 -32-81.9290 550.049   7
  -1   7  32 1388.96 816.965   6
  -1   7  32-101.651 496.550  11
   1  -7 -32 798.378 741.779  12
   1  -7 -31 242.195 527.275   7
  -1   7  31 848.956 757.429   6
  -1   7  31 78.5395 488.821  11
   1  -7 -31-555.810 710.908  12
  -1  -7  31 9.70767 621.603   9
   1   7 -31 51.3292 699.621   7
   1  -7 -30-72.4315 533.574   7
  -1  -7  30-681.867 492.278   6
  -1   7  30-707.701 760.348   6
  -1   7  30-307.668 528.935  11
   1  -7 -30 299.406 637.307  12
  -1  -7  30-1598.09 772.672   9
   1   7 -30 453.876 623.971   7
   1  -7 -29 125.509 489.546   7
  -1   7  29-148.820 657.021   6
  -1  -7  29 106.530 432.568   6
   1  -7 -29-484.446 798.800  12
  -1   7  29 436.187 461.926  11
  -1  -7  29-685.874 686.698   9
   1   7 -29 511.568 691.373   7
   1  -7 -28 3501.79 814.944   7
  -1   7  28 3080.46 930.078   6
  -1  -7  28 2581.75 622.018   6
  -1   7  28 3065.12 679.328  11
   1  -7 -28 2219.23 932.708  12
  -1  -7  28 3090.94 827.634   9
   1   7 -28 1922.65 789.695   7
  -1   7  27 887.251 759.702   6
   1  -7 -27 1186.00 600.662   7
  -1  -7  27 1048.57 473.339   6
  -1   7  27 997.937 530.191  11
   1  -7 -27 946.850 831.444  12
  -1  -7  27 1928.77 824.076   9
   1   7 -27 1897.35 857.697   7
   1  -7 -26 37695.9 2080.57   7
  -1   7  26 39190.0 2212.63   6
  -1  -7  26 35829.3 1784.78   6
  -1   7  26 38176.2 1881.68  11
   1  -7 -26 34554.7 2257.12  12
  -1  -7  26 39868.9 2145.05   9
   1   7 -26 38086.4 2293.73   7
  -1  -7  25 4765.73 726.393   6
  -1   7  25 5780.58 1086.91   6
   1  -7 -25 7016.42 986.228   7
   1  -7 -25 5404.65 1017.82  12
  -1   7  25 4901.36 775.818  11
  -1  -7  25 5491.84 941.885   9
   1   7 -25 6583.89 1140.36   7
   1   7 -24 18318.9 1068.52  12
   1  -7 -24 19318.2 1458.64   7
  -1   7  24 18412.0 1487.53   6
  -1  -7  24 18524.4 1264.98   6
  -1   7  24 17906.8 1257.47  11
   1  -7 -24 18932.8 1642.97  12
  -1  -7  24 18023.6 1430.26   9
   1   7 -24 18963.8 1686.66   7
   1   7 -23 911.457 354.728  12
   1  -7 -23 2196.93 683.652   7
  -1  -7  23 864.779 438.886   6
  -1   7  23 152.231 673.395   6
  -1   7  23 494.948 470.495  11
   1  -7 -23-288.434 707.257  12
  -1  -7  23 970.931 579.002   9
   1   7 -23 782.501 602.602   7
   1   7 -22 5489.42 591.065  12
   1  -7 -22 3197.31 652.840   7
  -1   7  22 3969.13 793.200   6
  -1  -7  22 4771.07 668.150   6
  -1   7  22 4064.71 650.871  11
   1  -7 -22 4762.69 970.893  12
   1   7 -22 5554.17 532.954   8
  -1  -7  22 4773.11 858.804   9
   1   7 -22 5439.94 952.254   7
   1   7 -21 295.536 280.453  12
  -1   7  21-152.565 596.466   6
   1  -7 -21-900.358 619.324   7
  -1   7  21-63.2921 480.421  11
   1  -7 -21-171.699 733.459  12
  -1  -7  21 925.942 671.875   9
   1   7 -21 517.119 267.254   8
   1   7 -21 365.410 682.141   7
   1   7 -20 22397.5 1066.60  12
   1  -7 -20 21692.6 1672.00  12
  -1   7  20 22925.1 1276.40  11
   1  -7 -20 20036.6 1261.22   7
  -1   7  20 21859.3 1473.61   6
  -1  -7  20 25206.6 1540.32   9
   1   7 -20 24559.9 1107.39   8
   1   7 -20 22393.0 1588.54   7
   1   7 -19 610.376 261.673  12
   1  -7 -19 1217.46 765.936  12
  -1   7  19 673.541 578.895   6
   1  -7 -19 254.075 391.737   7
  -1   7  19 653.222 393.565  11
   1   7 -19 663.542 315.737   8
  -1  -7  19-166.664 489.789   9
   1   7 -19 819.318 616.219   7
   1   7 -18 47727.7 1501.66  12
   1  -7 -18 45170.5 1790.35   7
  -1   7  18 47656.8 1998.80   6
  -1   7  18 47751.3 1747.74  11
   1  -7 -18 49246.9 2323.36  12
  -1  -7  18 50943.9 2072.62   9
   1   7 -18 52494.2 1680.48   8
   1   7 -18 46844.0 2169.48   7
   1   7 -17 32634.9 1190.29  12
   1  -7 -17 34518.1 1939.16  12
  -1   7  17 34012.1 1439.24  11
  -1   7  17 33923.8 1668.33   6
   1  -7 -17 33695.0 1486.36   7
  -1  -7  17 34897.2 1685.40   9
   1   7 -17 33315.7 1351.95   8
   1   7 -17 32082.5 1785.14   7
   1  -7 -16 75023.2 2752.73  12
   1  -7 -16 72521.7 2135.10   7
  -1   7  16 75560.9 2401.74   6
  -1   7  16 74493.7 2121.18  11
   1   7 -16 73476.3 2061.15   8
  -1  -7  16 74373.0 2406.48   9
   1   7 -16 71912.6 2601.16   7
   1   7 -15 1269.32 577.445   7
   1  -7 -15 1478.67 279.028   8
  -1  -7  15 1074.70 244.734  12
   1  -7 -15 1422.40 675.368  12
  -1   7  15 1758.33 630.438   6
   1  -7 -15 1857.42 414.337   7
  -1   7  15 858.122 414.088  11
  -1   7  15 1783.00 263.136   8
   1   7 -15 830.095 357.028   8
  -1  -7  15 1069.12 452.772   9
  -1   7  15 1759.02 225.653   4
   1   7 -14 4225.34 690.188   7
  -1  -7  14 4239.45 394.895  12
   1  -7 -14 4352.70 760.704  12
   1  -7 -14 4378.10 500.841   7
  -1   7  14 4204.81 655.550   6
  -1   7  14 4217.39 563.599  11
   1   7 -14 4374.33 508.314   8
  -1   7  14 4505.59 376.441   8
  -1  -7  14 4284.63 658.041   9
  -1   7  14 4136.50 310.147   4
   1   7 -13 9.44998 514.752   7
   1  -7 -13-408.840 607.399  12
  -1  -7  13 87.9521 124.646  12
  -1   7  13-440.064 487.553   6
   1  -7 -13 430.441 310.585   7
  -1   7  13-33.9837 366.431  11
   1   7 -13 13.0308 302.949   8
  -1   7  13 271.995 198.200   8
  -1  -7  13-1141.02 603.003   9
  -1   7  13 43.7365 98.5003   4
   1   7 -12 7225.40 809.069   7
  -1  -7  12 7802.65 466.449  12
   1  -7 -12 8455.23 953.380  12
   1  -7 -12 9394.03 657.400   7
  -1   7  12 9593.14 828.652   6
   1  -7 -12 9360.09 761.235  10
  -1   7  12 9953.19 733.081  11
  -1   7  12 8663.98 555.790   8
   1   7 -12 8102.21 688.863   8
  -1  -7  12 7166.32 716.479   9
  -1   7  12 8029.71 367.573   4
   1   7 -11-340.724 497.915   7
  -1  -7  11 199.827 127.420  12
   1  -7 -11-250.368 569.075  12
  -1   7  11 996.157 472.030   6
   1  -7 -11 1121.30 295.675   7
  -1   7  11 174.581 295.809  11
   1  -7 -11 277.007 345.374  10
   1   7 -11 625.945 371.656   8
  -1  -7  11 282.297 384.023   9
  -1   7  11-75.3217 215.366   8
  -1   7  11 30.5780 91.8974   4
  -1   7  10 10365.1 356.734   4
  -1   7  10 11759.2 578.162  13
  -1  -7  10 11785.6 523.947  12
   1  -7 -10 12362.1 1002.63  12
  -1   7  10 11302.4 817.271   6
   1  -7 -10 11780.5 738.331  10
  -1   7  10 10706.5 703.048  11
   1   7 -10 13065.7 858.482   8
  -1   7  10 12159.8 637.948   8
  -1  -7  10 12031.8 861.001   9
   1   7 -10 11956.6 935.581   7
  -1   7   9 9061.35 277.131   4
  -1   7   9 8938.81 482.363  13
   1  -7  -9 10359.3 920.448  12
  -1  -7   9 7379.33 410.311  12
  -1   7   9 8735.23 687.616   6
   1  -7  -9 8631.19 625.665  10
  -1  -7   9 8777.75 798.288   9
   1   7  -9 10264.9 789.605   8
  -1   7   9 8958.89 590.076   8
   1   7  -9 7956.99 769.031   7
  -1   7   8 251236. 2806.72   4
  -1   7   8 254181. 3463.68  13
   1  -7  -8 254028. 4626.92  12
  -1  -7   8 250744. 3387.56  12
  -1   7   8 260069. 4089.84   6
   1  -7  -8 252036. 3924.04  10
  -1   7   8 253568. 3865.68   8
  -1  -7   8 265093. 4402.40   9
   1   7  -8 255094. 4351.56   8
   1   7  -8 257161. 4500.71   7
  -1   7   7 20654.6 642.115  13
   1  -7  -7 22385.1 1181.56  12
  -1  -7   7 19050.3 637.533  12
  -1   7   7 22538.7 961.909   6
   1  -7  -7 21002.2 902.001  10
   1   7  -7 22029.3 1099.41   8
  -1  -7   7 23142.7 1097.33   9
  -1   7   7 20728.4 889.500   8
   1   7  -7 22175.5 1101.23   7
  -1   7   6 16344.9 514.023  13
  -1  -7   6 16641.4 578.081  12
   1  -7  -6 16312.1 974.650  12
  -1   7   6 14873.4 784.534   6
   1  -7  -6 15819.7 771.371  10
  -1  -7   6 17653.8 984.720  10
  -1   7   6 15072.0 791.731   8
   1   7  -6 17122.6 957.745   8
  -1  -7   6 19476.7 1008.41   9
   1   7  -6 16697.1 916.059   7
  -1   7   5 32083.6 699.703  13
  -1  -7   5 31874.3 1228.23  10
  -1  -7   5 31819.0 1214.04   9
   1  -7  -5 34260.4 1097.97  10
   1  -7  -5 32935.6 1302.26  12
   1   7  -5 31290.0 1284.91   8
  -1   7   5 30231.5 1133.69   8
   1   7  -5 31000.0 1176.35   7
  -1   7   4 16015.1 420.706  13
   1  -7  -4 16918.8 894.850  12
  -1  -7   4 15396.0 824.810  10
   1  -7  -4 16599.9 768.092  10
  -1   7   4 14279.4 795.118   8
   1   7  -4 15550.8 900.754   8
   1   7  -4 15005.4 766.730   7
   1  -7  -4 16111.4 503.759   7
   1  -7  -3 7136.66 206.677   4
   1  -7  -3 6869.70 286.841  13
  -1  -7   3 6292.98 399.680  13
  -1   7   3 6939.84 241.354  13
   1  -7  -3 6555.78 575.666  12
   1  -7  -3 7252.09 495.271   6
  -1  -7   3 6702.04 565.778  10
   1  -7  -3 7053.10 521.421  10
   1   7  -3 5719.11 558.381   8
  -1   7   3 5192.09 514.947   8
   1  -7  -3 6996.05 321.638   7
   1   7  -3 6287.83 491.685   7
  -1  -7   3 6590.66 471.486   7
   1  -7  -2 76.0032 74.2375   4
  -1  -7   2 239.290 159.656  13
   1  -7  -2 113.840 76.7594  13
   1  -7  -2 520.066 295.156  12
   1  -7  -2 143.427 134.024   6
   1  -7  -2 37.6889 221.270  10
  -1  -7   2 32.5184 307.414  10
   1   7  -2-467.641 379.046   8
   1  -7  -2 25.4320 88.8215   7
   1   7  -2 69.0434 204.790   7
  -1   7   2-121.842 423.903   8
  -1  -7   2-30.3218 141.391   7
   1  -7  -1 92885.3 1188.21  13
  -1  -7   1 89280.5 1582.68  13
   1  -7  -1 92668.3 1929.80  12
   1  -7  -1 90431.9 1833.66   6
  -1  -7   1 89431.7 1973.49  10
   1  -7  -1 97519.5 1964.42  10
  -1   7   1 94604.0 2265.42   8
   1   7  -1 89790.4 1821.01   7
  -1  -7   1 92220.3 1820.85   7
   1  -7  -1 93065.1 1565.56   7
  -1  -7   0 252013. 3405.35  13
   1  -7   0 268709. 3001.51  13
   1  -7   0 269770. 3795.41  12
   1  -7   0 273435. 3764.03   6
  -1  -7   0 268001. 3997.12  10
   1  -7   0 272357. 4004.68  10
   1   7   0 256813. 4209.62   8
  -1   7   0 274743. 4457.21   8
   1  -7   0 267626. 3569.10   7
  -1   7   0 261991. 3431.71   7
  -1  -7   0 273331. 3722.75   7
  -1  -7  -1 1986.21 163.700   4
  -1  -7  -1 2163.11 228.466  13
   1  -7   1 2131.72 150.490  13
   1  -7   1 2606.82 297.331  12
   1  -7   1 2032.70 239.012   6
  -1  -7  -1 2038.78 360.989  10
   1  -7   1 2366.79 413.269  10
   1   7   1 2910.87 430.871   8
  -1  -7  -1 2040.69 240.366   7
  -1   7  -1 1884.98 248.862   7
   1  -7   1 2021.51 240.702   7
  -1   7  -1 1874.63 433.044   8
  -1  -7  -2 14460.9 333.175   4
   1  -7   2 15358.1 445.000  13
   1   7   2 15198.3 518.187  13
  -1  -7  -2 13744.2 531.314  13
   1  -7   2 16047.5 545.310  12
   1  -7   2 15287.2 814.166  10
  -1  -7  -2 14652.6 726.388  10
   1   7   2 14707.7 800.880   8
  -1   7  -2 14278.9 881.672   8
  -1  -7  -2 14988.0 598.928   7
   1  -7   2 15778.8 676.244   7
  -1   7  -2 14947.4 617.603   7
  -1  -7  -3 680.547 193.076  13
   1   7   3 415.744 119.293  13
   1  -7   3 678.229 138.581  12
   1  -7   3 523.865 177.382   7
   1  -7   3 302.962 293.359  10
  -1  -7  -3 49.6478 273.985  10
   1   7   3 786.676 295.009   8
  -1   7  -3 622.804 236.872   7
  -1  -7  -3 423.785 132.786   7
  -1   7  -3 310.993 373.546   8
  -1  -7  -4 104018. 1811.36  13
   1   7   4 107432. 1759.52  13
   1  -7   4 106347. 1381.38  12
  -1  -7  -4 100175. 2114.24  10
   1  -7   4 105545. 2355.16  10
   1  -7   4 109364. 2157.06   7
   1   7   4 108557. 2236.23   8
  -1   7  -4 108604. 2182.30   7
  -1   7  -4 108459. 2547.39   8
   1   7   5 443.576 136.208  13
  -1  -7  -5 73.1563 203.875  13
   1  -7   5-759.515 482.221  10
  -1  -7  -5-111.547 321.170  10
   1  -7   5 414.951 176.529   7
   1  -7   5 490.798 326.776   9
   1   7   5 1321.76 371.820   8
  -1   7  -5 327.846 242.444   7
  -1   7  -5 26.5962 313.338   8
   1   7   6 622.234 144.415  13
  -1  -7  -6 562.316 219.972  13
  -1  -7  -6 206.177 292.261  10
   1  -7   6 545.067 197.883   7
   1  -7   6 849.334 383.984   9
   1   7   6 149.679 292.812   8
  -1   7  -6-83.4322 393.969   8
  -1   7  -6 169.103 269.510   7
   1   7   7 3253.71 294.320  13
  -1  -7  -7 3085.24 359.556  13
  -1  -7  -7 3286.45 446.892  10
   1   7   7 2727.18 374.594   8
   1  -7   7 2492.18 432.300   9
  -1   7  -7 3349.54 471.970   7
  -1   7  -7 3357.96 550.245   8
  -1  -7  -8 131566. 2437.31  13
   1   7   8 131057. 2283.26  13
  -1  -7  -8 132190. 3094.02  12
   1   7   8 135006. 2276.81   3
  -1  -7  -8 135603. 2603.12  10
   1   7   8 135461. 2627.87  11
   1  -7   8 132750. 2807.76   9
   1   7   8 128285. 2447.56   8
  -1   7  -8 132255. 2886.10   7
  -1   7  -8 129226. 2892.05   8
   1   7   9 56363.1 808.536   4
  -1  -7  -9 59400.1 1567.90  13
  -1  -7  -9 59057.9 2031.36  12
   1   7   9 59189.8 1325.80   3
  -1  -7  -9 59189.1 1649.56  10
   1   7   9 58569.4 1646.36  11
   1   7   9 56353.3 1475.12   8
   1  -7   9 55229.0 1757.04   9
  -1   7  -9 56766.8 1855.43   7
  -1   7  -9 59260.2 1859.29   8
   1   7  10 85988.6 1215.98   4
   1   7  10 87627.4 1665.08   3
  -1  -7 -10 82368.2 1998.83  13
  -1  -7 -10 86721.7 2574.37  12
   1   7  10 80021.3 2031.30  11
  -1  -7 -10 85146.1 2069.97  10
   1  -7  10 82219.0 2222.14   9
   1   7  10 81542.8 1810.89   8
  -1   7 -10 82245.9 2332.92   7
  -1   7 -10 82181.0 2238.80   8
  -1   7 -11 3822.55 523.139   7
  -1   7 -11 6081.61 639.409   8
  -1  -7 -11 6710.34 875.205  12
   1   7  11 5827.58 708.874   6
   1   7  11 4923.47 554.211  11
  -1  -7 -11 5314.97 563.334  10
   1  -7  11 5249.81 644.800   9
   1   7  11 5012.99 445.990   8
   1   7  11 5848.54 388.571   3
  -1   7 -12 112584. 2698.41   8
  -1   7 -12 110492. 2907.08   7
  -1  -7 -12 107469. 3051.84  12
   1   7  12 114093. 2732.60   6
   1   7  12 115123. 2568.11  11
  -1  -7 -12 115925. 2565.15  10
   1   7  12 112623. 2184.94   8
   1  -7  12 109084. 2731.13   9
   1   7  12 115279. 1992.86   3
  -1   7 -13 8168.51 733.677   8
  -1   7 -13 6139.11 777.750   7
  -1  -7 -13 8281.17 950.213  12
   1   7  13 9524.94 846.135   6
   1   7  13 8179.41 705.728  11
   1  -7  13 7920.95 809.189   9
   1   7  13 9196.03 572.383   8
   1   7  13 8798.40 467.387   3
   1   7  14 6228.27 399.944   3
  -1   7 -14 6570.97 385.656  12
  -1  -7 -14 6856.21 889.027  12
   1   7  14 7383.22 818.875   6
   1   7  14 6584.81 674.888  11
   1  -7  14 6090.52 711.604   9
  -1   7 -14 6406.62 641.199   8
  -1   7 -14 4528.19 665.091   7
   1   7  15 206.574 126.677   3
  -1   7 -15-17.2938 160.074  12
  -1  -7 -15-243.229 583.272  12
  -1   7 -15-784.185 624.684   7
   1   7  15 606.045 555.737   6
   1   7  15-311.700 468.049  11
   1  -7  15-53.3611 422.277   9
  -1   7 -15 304.669 339.234   8
  -1   7 -16 37309.1 1076.64  12
  -1  -7 -16 36890.9 1936.36  12
   1   7  16 36850.8 1505.80  11
   1   7  16 40401.4 1743.29   6
  -1  -7 -16 36643.8 1487.85   7
   1  -7  16 37731.1 1674.49   9
  -1   7 -16 37185.2 1819.58   7
  -1   7 -16 35788.1 1466.38   8
  -1   7 -17 2224.30 308.780  12
  -1  -7 -17 2901.91 781.204  12
  -1  -7 -17 3698.50 617.225   7
   1   7  17 3181.80 699.484   6
  -1   7 -17 1002.47 638.099   7
   1   7  17 3424.03 645.987  11
   1  -7  17 3469.46 723.650   9
  -1   7 -17 1974.42 458.146   8
   1   7  18 60034.9 2066.73  11
  -1  -7 -18 56555.3 2465.81  12
  -1   7 -18 61786.7 1534.92  12
   1  -7  18 56562.5 1784.19   6
  -1  -7 -18 58384.1 2030.16   7
   1   7  18 61005.0 2275.16   6
   1  -7  18 60300.6 2211.99   9
  -1   7 -18 60025.6 1900.87   8
  -1   7 -18 58764.1 2380.22   7
  -1   7 -19-356.968 668.634   7
  -1  -7 -19 611.292 467.356   7
   1  -7  19 275.607 294.384   6
   1   7  19 1335.36 708.175   6
  -1   7 -19 5.49807 310.854   8
   1  -7  19 860.534 644.195   9
  -1  -7 -19-33.8566 645.510  12
  -1   7 -19 6.99852 211.884  12
   1   7  19-136.811 470.110  11
   1   7  20 16618.8 669.519   2
  -1   7 -20 17539.3 844.271  12
   1   7  20 18146.7 1350.39   6
  -1  -7 -20 16766.7 1186.75   7
   1  -7  20 14940.3 961.973   6
   1  -7  20 16261.5 690.771   5
  -1  -7 -20 15132.6 1401.96  12
   1   7  20 17805.3 1171.38  11
   1  -7  20 16783.6 1244.45   9
  -1   7 -20 16775.9 988.418   8
  -1   7 -20 14575.3 1272.36   7
  -1   7 -21 6583.69 555.874  12
  -1  -7 -21 6634.69 821.167   7
   1   7  21 7804.37 1048.01   6
   1  -7  21 6774.80 683.241   6
  -1  -7 -21 5894.77 1037.40  12
   1   7  21 6525.64 778.064  11
  -1   7 -21 6363.69 635.819   8
   1  -7  21 7772.61 983.640   9
  -1   7 -21 5151.61 846.614   7
  -1   7 -22 22661.9 1026.78  12
   1   7  22 22133.6 1375.70  11
  -1  -7 -22 19751.3 1591.25  12
  -1   7 -22 23797.4 1152.01   8
   1  -7  22 24642.8 1578.08   9
  -1   7 -22 21421.4 1603.44   7
   1   7  22 24717.8 1624.66   6
   1  -7  22 22502.1 1217.81   6
  -1  -7 -22 21875.9 1404.07   7
  -1  -7 -23 624.233 686.816  12
   1   7  23 1615.64 536.187  11
   1  -7  23 3149.77 767.083   9
  -1   7 -23 1846.38 402.060   8
  -1   7 -23 259.089 712.059   7
   1   7  23 1520.50 647.343   6
   1  -7  23 2034.73 495.415   6
  -1  -7 -23 1494.13 566.113   7
   1   7  24-490.382 479.018  11
  -1  -7 -24-66.5144 725.857  12
   1  -7  24 120.755 614.999   9
  -1   7 -24 434.387 651.983   7
   1  -7  24 103.024 340.117   6
  -1  -7 -24-746.442 588.134   7
   1   7  24 105.302 601.339   6
   1   7  25 427.452 460.045  11
  -1  -7 -25 237.230 621.108  12
   1  -7  25 869.101 692.620   9
  -1   7 -25-161.222 783.491   7
   1   7  25 2085.35 838.625   6
   1  -7  25 911.311 405.997   6
  -1  -7 -25 236.169 545.915   7
   1   7  26 34833.2 1853.81  11
  -1  -7 -26 36365.4 2281.88  12
   1  -7  26 38010.4 2073.41   9
  -1   7 -26 37204.9 2255.29   7
  -1  -7 -26 33866.6 1986.42   7
   1  -7  26 34664.8 1645.65   6
   1   7  26 37448.6 2167.55   6
   1   7  27 1062.20 648.025  11
  -1  -7 -27 582.826 671.573  12
   1  -7  27 563.228 654.164   9
  -1   7 -27-604.129 751.429   7
   1   7  27 1213.91 786.733   6
  -1  -7 -27-872.964 684.703   7
   1  -7  27 797.171 405.825   6
  -1  -7 -28 2108.07 847.658  12
   1   7  28 1372.82 659.194  11
   1  -7  28 1640.20 753.556   9
  -1   7 -28 1712.56 844.122   7
  -1  -7 -28 2825.66 780.593   7
   1   7  28 1579.06 721.360   6
   1   7  29 3691.49 800.036  11
  -1  -7 -29 4331.82 1046.83  12
   1  -7  29 5838.15 1021.96   9
  -1   7 -29 3608.25 929.539   7
  -1  -7 -29 5171.06 962.615   7
   1   7  29 7582.65 1212.47   6
  -1  -7 -30 17932.4 1712.52  12
   1   7  30 18737.1 1501.69  11
   1  -7  30 20089.2 1644.93   9
  -1   7 -30 17875.3 1676.68   7
   1   7  30 18666.5 1699.89   6
  -1  -7 -30 17455.9 1589.11   7
   1   7  31 26.5774 551.348  11
  -1  -7 -31-400.156 765.159  12
   1  -7  31 613.443 640.133   9
  -1   7 -31-685.057 810.665   7
  -1  -7 -31 1535.79 690.403   7
   1   7  31 1622.46 807.035   6
   1   7  32-94.3525 558.125  11
  -1  -7 -32 40.0637 622.307  12
   1   7  32 593.811 712.701   6
  -1  -7 -32 708.974 580.626   7
  -1  -7 -33 1081.96 641.375   7
  -1   8  32 9418.10 1144.55  11
   1  -8 -31 2962.19 973.945  12
  -1   8  31 3257.93 751.105  11
  -1  -8  31 2537.73 766.814   9
   1   8 -31 3730.22 1012.43   7
  -1   8  31 3808.25 1030.83   6
   1  -8 -31 1945.96 700.582   7
   1  -8 -30 200.901 722.707  12
  -1   8  30 527.651 577.368  11
  -1  -8  30 370.708 656.193   9
   1   8 -30-617.738 699.753   7
   1  -8 -30 417.464 526.705   7
  -1   8  30 1180.69 743.749   6
   1  -8 -29 10716.4 1392.91  12
  -1   8  29 11086.5 1156.31  11
  -1  -8  29 10622.0 1273.14   9
   1   8 -29 9934.26 1345.27   7
   1  -8 -29 10885.9 1219.94   7
  -1   8  29 12906.1 1467.71   6
  -1   8  28 9123.40 1029.67  11
   1  -8 -28 8303.01 1234.79  12
  -1  -8  28 10062.5 1208.87   9
   1   8 -28 11480.4 1363.59   7
  -1   8  28 13074.0 1466.30   6
   1  -8 -28 11239.7 1238.09   7
  -1  -8  28 9938.57 1015.37   6
  -1   8  27 3605.20 723.168  11
   1  -8 -27 2958.95 871.214  12
  -1  -8  27 4982.75 927.775   9
   1   8 -27 3761.50 965.992   7
  -1  -8  27 3447.96 642.892   6
   1  -8 -27 4106.04 859.064   7
  -1   8  27 4609.10 983.835   6
   1  -8 -26 8169.15 1244.57  12
  -1   8  26 7700.40 933.185  11
  -1  -8  26 8314.03 1110.54   9
   1   8 -26 11106.1 1373.85   7
   1  -8 -26 10029.6 1129.70   7
  -1   8  26 9733.02 1276.45   6
  -1  -8  26 7974.50 891.185   6
   1  -8 -25 2585.55 973.020  12
  -1   8  25 912.238 585.613  11
  -1  -8  25 925.671 644.200   9
   1   8 -25 1588.77 740.389   7
   1  -8 -25 1506.93 639.693   7
  -1  -8  25 532.432 438.471   6
  -1   8  25 758.578 678.544   6
  -1   8  24 30588.9 1663.30  11
   1  -8 -24 30122.1 2153.44  12
  -1  -8  24 30849.1 1853.99   9
   1   8 -24 31791.3 2048.77   7
  -1   8  24 33871.6 2018.84   6
   1  -8 -24 30457.6 1791.14   7
  -1  -8  24 31617.4 1585.42   6
   1  -8 -23 2709.57 900.194  12
  -1   8  23 2011.82 606.589  11
  -1  -8  23 1297.21 600.227   9
   1   8 -23 2078.93 870.795   7
  -1   8  23 2375.96 779.301   6
   1  -8 -23 2460.23 636.834   7
  -1  -8  23 2610.82 585.179   6
   1  -8 -22 487.162 782.371  12
  -1   8  22-61.0302 488.252  11
  -1  -8  22-61.7644 530.816   9
   1   8 -22-109.261 263.870   8
   1   8 -22-36.0608 716.255   7
   1  -8 -22-721.013 583.695   7
  -1   8  22-53.9859 518.973   6
   1  -8 -21 19770.4 1630.68  12
  -1   8  21 18277.9 1215.41  11
   1  -8 -21 16823.1 1231.12   7
  -1   8  21 19667.6 1472.73   6
  -1  -8  21 18734.8 1403.55   9
   1   8 -21 18127.9 1004.39   8
   1   8 -21 18211.0 1530.29   7
   1  -8 -20 2766.87 840.947  12
   1  -8 -20 724.854 417.032   7
  -1   8  20 1663.46 718.151   6
  -1   8  20 1354.84 553.052  11
   1   8 -20 1566.38 384.560   8
  -1  -8  20 2689.25 716.987   9
   1   8 -20 1319.72 742.583   7
   1  -8 -19 2797.73 796.131  12
   1  -8 -19 2328.63 496.298   7
  -1   8  19 2365.08 732.241   6
  -1   8  19 1571.17 490.227  11
  -1  -8  19 2760.00 713.595   9
   1   8 -19 2508.78 439.566   8
   1   8 -19 1827.14 688.945   7
   1  -8 -18 35961.0 2031.30  12
  -1   8  18 35899.7 1544.79  11
   1  -8 -18 33660.2 1514.49   7
  -1   8  18 35324.2 1749.80   6
   1   8 -18 29825.5 1340.37   8
  -1  -8  18 33007.3 1690.64   9
   1   8 -18 32991.1 1828.09   7
   1  -8 -17 1294.74 698.544  12
  -1   8  17 427.969 608.364   6
   1  -8 -17 173.129 333.187   7
  -1   8  17 199.030 370.323  11
   1   8 -17 399.182 328.551   8
  -1  -8  17-209.695 574.652   9
   1   8 -17 771.693 696.999   7
   1  -8 -16 54340.6 2394.40  12
   1  -8 -16 56811.0 1846.43   7
  -1   8  16 56299.9 2089.46   6
  -1   8  16 57195.6 1891.73  11
  -1   8  16 57054.2 1414.48   8
  -1  -8  16 56612.9 2158.23   9
   1   8 -16 54831.1 1849.23   8
   1   8 -16 53075.4 2251.75   7
   1   8 -15 4587.70 828.016   7
   1  -8 -15 5737.66 911.965  12
  -1   8  15 4999.41 763.058   6
   1  -8 -15 5877.75 619.306   7
  -1   8  15 7746.39 799.578  11
  -1  -8  15 4770.93 765.722   9
   1   8 -15 5663.90 655.575   8
  -1   8  15 5995.39 497.889   8
  -1   8  15 5134.21 334.667   4
   1   8 -14 28247.7 1588.63   7
   1  -8 -14 26937.3 1630.28  12
  -1  -8  14 24857.0 879.661  12
  -1   8  14 29910.6 1479.47   6
   1  -8 -14 28371.1 1184.29   7
  -1   8  14 29238.9 1285.45  11
   1   8 -14 28579.3 1339.20   8
  -1  -8  14 27521.9 1447.02   9
  -1   8  14 28735.5 997.097   8
  -1   8  14 27389.0 735.147   4
   1   8 -13 47667.3 2007.54   7
  -1  -8  13 44436.8 1176.39  12
   1  -8 -13 49129.6 2133.13  12
   1  -8 -13 48351.5 1490.64   7
  -1   8  13 47594.9 1768.04   6
   1  -8 -13 48949.6 1633.19  10
  -1   8  13 51715.2 1669.22  11
   1   8 -13 47852.9 1707.79   8
  -1  -8  13 45804.1 1820.89   9
  -1   8  13 48536.2 1355.61   8
  -1   8  13 46306.5 932.323   4
   1   8 -12 29.9069 529.085   7
  -1  -8  12 637.982 162.806  12
   1  -8 -12 258.310 528.087  12
   1  -8 -12 1167.57 311.372   7
  -1   8  12 447.461 410.964   6
   1  -8 -12 275.527 386.458  10
  -1   8  12 215.993 389.896  11
  -1  -8  12 102.150 445.770   9
   1   8 -12 734.717 381.046   8
  -1   8  12 476.108 264.117   8
  -1   8  12 497.177 105.879   4
   1   8 -11 52811.4 2005.94   7
   1  -8 -11 51134.2 2063.93  12
  -1  -8  11 48610.7 1153.54  12
  -1   8  11 55375.6 1788.50   6
  -1   8  11 53321.6 1642.67  11
   1  -8 -11 52624.4 1633.99  10
  -1  -8  11 56544.5 1930.68   9
   1   8 -11 57428.7 1863.07   8
  -1   8  11 50967.2 1440.14   8
  -1   8  11 50458.3 818.910   4
  -1   8  10 142021. 1684.70   4
  -1   8  10 142597. 2462.07  13
  -1  -8  10 140533. 2249.80  12
   1  -8 -10 153140. 3587.90  12
  -1   8  10 146865. 3031.57   6
   1  -8 -10 146251. 2892.10  10
  -1  -8  10 156847. 3305.65   9
  -1   8  10 150019. 2736.26   8
   1   8 -10 151316. 3245.46   8
   1   8 -10 153295. 3460.98   7
  -1   8   9 1574.86 222.332  13
   1  -8  -9 1150.80 561.174  12
  -1  -8   9 1502.55 197.389  12
  -1   8   9 1862.14 483.865   6
   1  -8  -9 1615.10 422.037  10
  -1   8   9 2047.76 376.553   8
   1   8  -9 2660.82 574.113   8
  -1  -8   9 1980.19 487.712   9
   1   8  -9 1403.21 446.537   7
  -1   8   8 5133.36 340.211  13
   1  -8  -8 5195.92 712.666  12
  -1  -8   8 5316.63 331.128  12
  -1   8   8 5624.57 560.294   6
   1  -8  -8 4809.64 537.712  10
  -1   8   8 5727.83 538.800   8
   1   8  -8 4968.93 606.635   8
  -1  -8   8 5036.72 666.471   9
   1   8  -8 5115.06 637.945   7
  -1   8   7 4834.28 300.953  13
   1  -8  -7 4997.47 651.442  12
  -1  -8   7 5148.69 326.942  12
  -1   8   7 4634.60 495.956   6
   1  -8  -7 4211.98 515.769  10
  -1  -8   7 4682.80 635.432  10
  -1   8   7 4518.79 497.852   8
   1   8  -7 4793.73 624.764   8
  -1  -8   7 5390.99 686.597   9
   1   8  -7 4547.03 574.585   7
   1  -8  -6 91542.8 2436.12  12
  -1  -8   6 90566.9 1620.30  12
  -1   8   6 92773.9 1494.39  13
  -1  -8   6 99535.8 2430.52  10
  -1  -8   6 101324. 2437.85   9
   1  -8  -6 93101.5 2085.22  10
   1   8  -6 95997.9 2490.66   8
  -1   8   6 90002.3 2184.88   8
   1   8  -6 93517.9 2306.48   7
   1  -8  -5 58209.5 1818.37  12
  -1   8   5 56385.4 1007.90  13
  -1  -8   5 55685.7 1749.85  10
   1  -8  -5 57476.4 1563.10  10
   1   8  -5 56477.8 1850.97   8
  -1   8   5 55738.5 1689.05   8
   1  -8  -5 56116.6 1132.82   7
   1   8  -5 54703.5 1643.68   7
   1  -8  -4 2410.43 460.719  12
  -1   8   4 1582.98 143.556  13
  -1  -8   4 1208.72 238.868  13
   1  -8  -4 1292.08 349.957  10
  -1  -8   4 1044.54 369.007  10
   1   8  -4 1074.05 362.213   8
  -1   8   4 298.152 399.115   8
   1   8  -4 1294.78 298.942   7
   1  -8  -4 1304.95 163.698   7
   1  -8  -3 29509.5 497.343   4
   1  -8  -3 28469.0 1175.69  12
  -1  -8   3 29991.2 895.002  13
   1  -8  -3 28853.2 638.682  13
   1  -8  -3 29513.4 1088.91  10
  -1  -8   3 30592.0 1207.52  10
   1   8  -3 30548.0 1328.78   8
  -1   8   3 27160.6 1191.38   8
   1  -8  -3 27697.6 749.124   7
   1   8  -3 27447.6 1072.11   7
   1  -8  -2 53467.8 870.477   4
   1  -8  -2 53204.5 853.579  13
  -1  -8   2 49970.9 1193.67  13
   1  -8  -2 53269.3 1542.37  12
  -1  -8   2 54737.5 1599.58  10
   1  -8  -2 54066.8 1502.70  10
  -1   8   2 50194.9 1701.53   8
   1   8  -2 50732.1 1706.75   8
   1  -8  -2 51961.8 1107.02   7
   1   8  -2 50434.3 1420.92   7
   1  -8  -1 1000.20 103.452  13
  -1  -8   1 1122.26 207.229  13
   1  -8  -1 1319.62 303.809  12
   1  -8  -1 1125.96 224.961   6
   1  -8  -1 1089.51 358.174  10
  -1  -8   1 1395.31 366.526  10
   1   8  -1 811.103 454.542   8
   1   8  -1 768.345 257.473   7
  -1  -8   1 1175.93 219.918   7
   1  -8  -1 1065.21 170.734   7
   1  -8   0 2168.48 142.377  13
  -1  -8   0 2239.34 240.136  13
   1  -8   0 2418.69 319.943  12
   1  -8   0 2329.31 281.064   6
  -1  -8   0 1615.43 371.539  10
   1  -8   0 2205.25 375.744  10
   1   8   0 2325.58 513.983   8
  -1  -8   0 2103.73 257.532   7
   1  -8   0 1801.38 215.338   7
  -1   8   0 2495.64 522.845   8
  -1  -8  -1 8600.50 332.188   4
  -1  -8  -1 9182.98 446.061  13
   1  -8   1 8855.51 297.646  13
   1  -8   1 8507.99 496.173  12
   1  -8   1 8215.11 507.605   6
   1  -8   1 9052.06 686.105  10
  -1  -8  -1 9560.56 666.395  10
  -1   8  -1 8049.00 724.969   8
   1   8   1 9341.09 749.644   8
  -1  -8  -1 9439.48 515.308   7
  -1   8  -1 7950.00 467.935   7
   1  -8   1 8096.19 487.925   7
  -1  -8  -2 278891. 3179.68   4
   1  -8   2 282099. 3401.90  13
   1   8   2 280738. 3621.56  13
  -1  -8  -2 280300. 3666.79  13
   1  -8   2 289355. 4454.12  10
  -1  -8  -2 284653. 4304.60  10
   1  -8   2 286499. 3702.99  12
   1   8   2 278084. 4523.18   8
  -1  -8  -2 281671. 3923.59   7
  -1   8  -2 294581. 4890.37   8
   1  -8   2 292683. 4125.82   7
  -1   8  -2 277651. 3904.18   7
  -1  -8  -3 25820.0 763.351  13
   1   8   3 23819.2 703.745  13
   1  -8   3 26179.4 673.300  12
   1  -8   3 25037.4 1098.47  10
  -1  -8  -3 23998.1 1010.54  10
   1   8   3 24576.2 1104.33   8
  -1   8  -3 27166.7 1283.85   8
  -1   8  -3 22387.8 873.334   7
  -1  -8  -3 24004.8 807.089   7
   1  -8   3 26347.1 956.245   7
   1   8   4 599.158 136.276  13
  -1  -8  -4 723.265 196.189  13
   1  -8   4 891.359 131.652  12
   1  -8   4-140.125 432.788  10
  -1  -8  -4 630.359 296.950  10
   1  -8   4 852.838 210.504   7
   1   8   4 1371.70 441.220   8
  -1   8  -4 600.454 379.615   8
  -1  -8  -4 744.580 165.108   7
  -1   8  -4 845.230 274.657   7
   1   8   5 36546.1 941.916  13
  -1  -8  -5 33286.3 986.628  13
  -1  -8  -5 36008.6 1244.72  10
   1  -8   5 36972.7 1423.21  10
   1  -8   5 36370.9 1237.07   7
   1   8   5 35967.5 1290.63   8
  -1   8  -5 36920.1 1279.82   7
  -1   8  -5 37203.0 1503.84   8
   1   8   6 155.270 124.094  13
  -1  -8  -6 432.154 246.016  13
   1  -8   6 177.389 471.864  10
  -1  -8  -6-211.239 429.154  10
   1   8   6-193.807 335.559   8
   1  -8   6 404.379 310.728   9
  -1   8  -6 602.673 564.077   8
  -1   8  -6 355.116 302.451   7
  -1  -8  -7 2799.13 534.099  12
   1   8   7 2986.62 292.325  13
  -1  -8  -7 3034.82 369.543  13
  -1  -8  -7 2369.87 433.025  10
   1   8   7 3031.49 449.941   8
   1  -8   7 2884.82 498.202   9
  -1   8  -7 2876.51 474.013   7
  -1   8  -7 3647.85 580.968   8
  -1  -8  -8 68439.0 2216.63  12
  -1  -8  -8 71079.6 1683.24  13
   1   8   8 66147.6 1503.75  13
  -1  -8  -8 66712.2 1809.40  10
   1  -8   8 70746.9 2010.61   9
   1   8   8 67012.7 1749.93   8
  -1   8  -8 66764.9 2079.43   8
  -1   8  -8 68749.1 2023.46   7
  -1  -8  -9 4602.83 746.207  12
  -1  -8  -9 3759.28 435.264  13
  -1  -8  -9 3298.57 528.188  10
   1   8   9 3268.05 483.670  11
   1   8   9 4063.56 460.484   8
   1  -8   9 3697.92 589.086   9
  -1   8  -9 3146.71 510.052   7
  -1   8  -9 4325.56 610.240   8
  -1  -8 -10 105466. 2932.86  12
  -1  -8 -10 105004. 2324.08  13
  -1  -8 -10 101209. 2370.32  10
   1   8  10 104086. 2432.91  11
   1   8  10 102912. 2213.68   8
   1  -8  10 101493. 2566.16   9
  -1   8 -10 101258. 2625.64   8
  -1   8 -10 103910. 2705.00   7
  -1   8 -11 9900.82 867.551   7
  -1   8 -11 10665.9 847.617   8
   1   8  11 9968.90 779.912  11
  -1  -8 -11 10687.9 791.055  10
  -1  -8 -11 9616.88 961.367  12
   1   8  11 9820.47 653.915   8
   1  -8  11 10256.8 855.767   9
   1   8  11 10398.2 257.081   4
   1   8  11 9475.41 251.332   4
  -1   8 -12 30376.5 1499.43   7
  -1   8 -12 30748.4 1406.83   8
   1   8  12 30943.8 1340.46  11
  -1  -8 -12 31507.6 1296.49  10
  -1  -8 -12 33152.2 1724.11  12
   1  -8  12 28553.1 1361.30   9
   1   8  12 29300.7 1091.85   8
   1   8  12 30552.9 607.026   4
   1   8  12 31457.8 622.487   4
  -1  -8 -13 29602.8 1637.49  12
  -1  -8 -13 31201.8 1322.35  10
   1   8  13 32607.7 1360.43  11
   1   8  13 29847.0 1096.14   8
   1  -8  13 28875.9 1414.67   9
  -1   8 -13 29555.9 1377.08   8
  -1   8 -13 27924.2 1476.99   7
  -1  -8 -14 14131.3 1267.57  12
   1   8  14 15545.2 1114.53   6
   1   8  14 13392.9 912.946  11
   1   8  14 14632.4 771.533   8
   1  -8  14 13633.1 999.858   9
  -1   8 -14 15133.6 1002.18   8
  -1   8 -14 14208.3 1114.96   7
  -1  -8 -15 1273.57 556.128  12
   1   8  15 1285.87 542.357   6
   1   8  15 411.824 465.625  11
   1  -8  15 77.8809 479.308   9
  -1   8 -15-108.807 600.906   7
  -1   8 -15 981.362 418.628   8
  -1  -8 -16 24883.2 1671.91  12
  -1  -8 -16 23840.7 1215.87   7
   1   8  16 25138.3 1429.58   6
   1   8  16 21995.4 1225.11  11
   1  -8  16 22479.2 1334.34   9
  -1   8 -16 22247.3 1429.59   7
  -1   8 -16 22756.2 1223.90   8
  -1  -8 -17 8882.16 1076.06  12
  -1  -8 -17 8099.25 789.820   7
   1   8  17 8296.24 938.685   6
   1   8  17 7719.96 836.304  11
   1  -8  17 6506.43 781.372   9
  -1   8 -17 7706.10 770.304   8
  -1   8 -17 7601.06 923.945   7
   1   8  18 33756.8 1571.34  11
  -1  -8 -18 32503.2 1953.91  12
   1  -8  18 33391.6 1695.37   9
  -1   8 -18 33115.9 1467.54   8
  -1   8 -18 32078.7 1790.25   7
   1   8  18 39075.7 1873.08   6
  -1  -8 -18 36535.9 1586.46   7
   1   8  19 14541.8 1102.85  11
  -1  -8 -19 14719.2 1410.38  12
   1  -8  19 14576.0 1231.69   9
  -1   8 -19 15425.4 986.767   8
  -1   8 -19 12841.7 1205.10   7
   1  -8  19 14486.2 898.645   6
   1   8  19 15952.4 1315.72   6
  -1  -8 -19 14376.2 1068.83   7
  -1  -8 -20 44548.9 2315.71  12
   1   8  20 50343.5 1998.84  11
   1  -8  20 50003.8 2152.65   9
  -1   8 -20 49390.6 1775.81   8
  -1   8 -20 46760.7 2239.62   7
   1  -8  20 49048.7 1706.91   6
   1   8  20 51601.0 2262.14   6
  -1  -8 -20 48796.5 1970.26   7
   1   8  21 19349.4 1301.73  11
  -1  -8 -21 18023.6 1572.63  12
  -1   8 -21 18585.3 1081.16   8
   1  -8  21 20038.6 1418.50   9
  -1   8 -21 18028.9 1448.90   7
   1   8  21 21934.7 1544.99   6
  -1  -8 -21 17548.5 1238.97   7
   1  -8  21 18182.3 1055.79   6
  -1  -8 -22 1538.42 737.085  12
   1   8  22 2814.29 718.280  11
  -1   8 -22 2262.39 436.857   8
   1  -8  22 1829.04 676.316   9
  -1   8 -22 1217.05 666.386   7
   1   8  22 2172.66 747.794   6
   1  -8  22 2195.42 470.345   6
  -1  -8 -22 2076.20 592.578   7
  -1  -8 -23 4642.64 944.307  12
   1   8  23 3552.92 749.255  11
   1  -8  23 4114.71 839.129   9
  -1   8 -23 4168.86 548.549   8
  -1   8 -23 2075.47 725.088   7
   1   8  23 6169.14 1033.16   6
  -1  -8 -23 3725.18 679.936   7
   1  -8  23 4157.53 583.530   6
  -1  -8 -24 2541.27 935.378  12
   1   8  24 1981.19 671.659  11
   1  -8  24 450.275 638.469   9
  -1   8 -24 2152.30 714.210   7
  -1  -8 -24 1083.99 528.681   7
   1  -8  24 2610.57 509.035   6
   1   8  24 2962.53 859.817   6
   1   8  25 2727.92 741.779  11
  -1  -8 -25 2768.10 808.809  12
   1  -8  25 1910.13 705.781   9
  -1   8 -25 2772.35 842.546   7
   1  -8  25 2967.12 533.006   6
   1   8  25 3792.15 891.378   6
  -1  -8 -25 2029.35 666.868   7
  -1  -8 -26 1333.78 833.258  12
   1   8  26 1112.00 642.423  11
   1  -8  26 209.327 659.481   9
  -1   8 -26 1872.24 772.110   7
   1   8  26 2019.56 778.075   6
  -1  -8 -26 71.9090 578.877   7
  -1  -8 -27 6565.61 1182.02  12
   1   8  27 4963.73 872.827  11
   1  -8  27 5000.08 978.593   9
  -1   8 -27 5135.53 1107.64   7
   1   8  27 5662.17 1098.26   6
  -1  -8 -27 3030.60 713.600   7
  -1  -8 -28 30496.0 2187.94  12
   1   8  28 30782.1 1856.33  11
   1  -8  28 33534.2 2043.49   9
  -1   8 -28 33769.7 2231.03   7
   1   8  28 32030.2 2137.86   6
  -1  -8 -28 29937.7 1950.92   7
  -1  -8 -29 2186.64 863.859  12
   1   8  29 2143.73 671.802  11
   1  -8  29 3214.35 807.784   9
  -1   8 -29 2491.09 819.691   7
  -1  -8 -29 5141.43 954.125   7
   1   8  29 4329.92 1017.31   6
  -1  -8 -30 991.358 754.501  12
   1   8  30 433.400 528.821  11
   1  -8  30-765.736 741.756   9
  -1   8 -30 330.541 608.059   7
  -1  -8 -30 630.275 576.474   7
   1   8  31 1464.52 648.129  11
  -1  -8 -31 448.688 663.402  12
   1  -8  31 128.013 629.072   9
  -1   8 -31-883.058 741.270   7
  -1  -8 -31 939.873 613.095   7
   1   8  32 602.184 595.897  11
  -1  -8 -32 401.094 532.050   7
  -1   9  32 5548.84 929.518  11
  -1   9  31 3362.90 781.382  11
  -1   9  30 1025.45 593.493  11
   1  -9 -30 1992.84 868.019  12
  -1  -9  30 1812.77 759.594   9
   1   9 -30 1751.98 807.044   7
  -1   9  30 2434.46 895.602   6
  -1   9  29 408.474 552.338  11
   1  -9 -29 150.978 657.425  12
  -1  -9  29-543.681 711.212   9
   1   9 -29 528.476 721.009   7
  -1   9  29-217.354 705.779   6
  -1   9  28 13233.6 1267.18  11
   1  -9 -28 14571.8 1620.78  12
  -1  -9  28 16344.7 1483.82   9
   1   9 -28 15144.4 1560.68   7
   1  -9 -28 14536.0 1374.42   7
  -1   9  28 16382.8 1568.06   6
  -1   9  27 5487.30 871.808  11
   1  -9 -27 7238.56 1208.42  12
  -1  -9  27 5840.00 994.839   9
   1   9 -27 6493.62 1066.48   7
   1  -9 -27 6612.93 969.802   7
  -1   9  27 7614.29 1191.48   6
  -1   9  26 2728.46 699.509  11
   1  -9 -26 1945.95 898.977  12
  -1  -9  26 1981.05 704.771   9
   1   9 -26 2673.57 857.543   7
  -1  -9  26 1736.51 476.257   6
  -1   9  26 2650.61 828.835   6
   1  -9 -26 3031.09 748.777   7
  -1   9  25 11240.6 1106.10  11
   1  -9 -25 12331.8 1521.01  12
  -1  -9  25 12239.2 1291.57   9
   1   9 -25 14569.1 1510.70   7
   1  -9 -25 12267.7 1207.04   7
  -1  -9  25 11107.7 971.446   6
  -1   9  25 14150.4 1432.67   6
   1  -9 -24 7145.04 1259.80  12
  -1   9  24 5750.91 844.759  11
  -1  -9  24 5187.95 956.617   9
   1   9 -24 6309.19 1102.44   7
   1  -9 -24 6688.44 949.325   7
  -1  -9  24 5864.17 752.377   6
  -1   9  24 6242.65 1079.40   6
   1  -9 -23 9495.60 1341.29  12
  -1   9  23 8774.26 945.471  11
  -1  -9  23 8324.78 1092.45   9
   1   9 -23 10381.2 1295.06   7
  -1  -9  23 10169.4 914.841   6
  -1   9  23 8042.08 1081.70   6
   1  -9 -23 8878.72 986.172   7
  -1   9  22 22214.2 1393.35  11
   1  -9 -22 22962.4 1865.04  12
   1  -9 -22 22083.2 1440.95   7
  -1   9  22 22755.5 1610.33   6
   1   9 -22 23195.9 1189.23   8
  -1  -9  22 23100.3 1606.44   9
   1   9 -22 22736.3 1742.96   7
   1  -9 -21 74.0105 687.001  12
   1  -9 -21 39.1316 448.493   7
  -1   9  21-16.9742 620.210   6
  -1   9  21-425.944 563.926  11
   1   9 -21 502.798 333.815   8
  -1  -9  21 38.6170 576.676   9
   1   9 -21 530.504 726.924   7
   1  -9 -20 19169.8 1627.44  12
  -1   9  20 18856.0 1252.30  11
   1   9 -20 19807.9 1137.70   8
  -1  -9  20 19999.7 1475.71   9
   1   9 -20 18534.4 1512.56   7
  -1   9  20 19866.4 1477.53   6
   1  -9 -20 18199.1 1241.55   7
   1  -9 -19 10772.9 1227.16  12
  -1   9  19 11971.9 991.738  11
  -1   9  19 13345.1 1225.91   6
   1  -9 -19 11252.5 939.386   7
  -1  -9  19 11023.5 1077.34   9
   1   9 -19 11721.7 886.827   8
   1   9 -19 11764.2 1231.64   7
   1  -9 -18 1067.31 639.003  12
   1  -9 -18 415.135 328.586   7
  -1   9  18 966.571 640.672   6
  -1   9  18 1078.73 517.921  11
   1   9 -18 666.364 366.351   8
  -1  -9  18 1058.57 528.890   9
   1   9 -18 990.677 589.629   7
   1  -9 -17 26943.9 1795.01  12
  -1   9  17 27624.2 1526.27   6
   1  -9 -17 26804.2 1298.79   7
  -1   9  17 28377.4 1392.12  11
   1   9 -17 25255.2 1286.98   8
  -1  -9  17 26622.6 1532.55   9
  -1   9  17 25685.3 977.833   8
   1   9 -17 26797.1 1663.05   7
   1  -9 -16 7357.03 1019.82  12
   1  -9 -16 7488.75 699.116   7
  -1   9  16 9157.13 984.820   6
  -1   9  16 7490.47 764.970  11
  -1   9  16 8851.80 602.260   8
  -1  -9  16 7877.39 921.705   9
   1   9 -16 8243.36 788.171   8
   1   9 -16 9059.60 1059.99   7
   1  -9 -15 37188.1 2000.13  12
   1  -9 -15 38179.2 1462.19   7
  -1   9  15 40386.9 1773.46   6
  -1   9  15 38429.0 1567.77  11
  -1  -9  15 35814.1 1702.74   9
  -1   9  15 39401.9 1268.73   8
   1   9 -15 38265.6 1602.07   8
   1   9 -15 34044.6 1782.14   7
   1   9 -14 50295.6 2131.66   7
   1  -9 -14 50140.3 2277.42  12
   1  -9 -14 53824.1 1665.54   7
  -1   9  14 55491.7 2011.41   6
   1  -9 -14 56493.6 1847.37  10
  -1   9  14 56933.0 1887.29  11
  -1   9  14 54569.7 1527.95   8
   1   9 -14 51322.6 1903.03   8
  -1  -9  14 49236.2 1963.78   9
  -1   9  14 52185.9 909.642   4
   1   9 -13 1086.95 504.228   7
  -1  -9  13 785.486 172.928  12
   1  -9 -13 1024.85 594.057  12
   1  -9 -13 1137.36 348.669   7
  -1   9  13 1289.08 504.098   6
   1  -9 -13 1148.57 480.971  10
  -1   9  13 649.247 443.878  11
  -1   9  13 855.294 300.143   8
   1   9 -13 851.059 447.141   8
  -1  -9  13 1137.03 594.398   9
  -1   9  13 1028.97 96.9214   4
   1  -9 -12 14494.8 1239.84  12
  -1  -9  12 12831.8 543.991  12
  -1   9  12 14554.6 1014.54   6
   1  -9 -12 14208.2 781.198   7
  -1   9  12 12733.7 902.615  11
   1  -9 -12 14827.3 944.402  10
   1   9 -12 14523.0 1012.71   8
  -1  -9  12 15426.0 1095.93   9
  -1   9  12 13517.6 771.149   8
   1   9 -12 14628.4 1109.98   7
  -1  -9  11 15468.1 592.660  12
   1  -9 -11 16474.9 1247.81  12
  -1   9  11 17029.0 1048.47   6
  -1   9  11 17273.6 989.725  11
   1  -9 -11 17409.9 997.204  10
   1   9 -11 16670.0 1109.27   8
  -1   9  11 16847.2 877.484   8
  -1  -9  11 16583.7 1079.64   9
   1   9 -11 16373.6 1175.57   7
  -1   9  10 12439.2 587.560  13
  -1  -9  10 12070.2 502.759  12
   1  -9 -10 11440.9 1053.43  12
  -1   9  10 12765.1 873.528   6
   1  -9 -10 11262.0 804.424  10
  -1  -9  10 13292.4 973.563   9
   1   9 -10 12761.0 948.761   8
  -1   9  10 13841.0 813.273   8
   1   9 -10 13105.3 997.777   7
   1  -9  -9 48736.2 1934.75  12
  -1  -9   9 45770.6 1048.11  12
  -1   9   9 45320.2 1129.80  13
   1  -9  -9 47596.1 1581.43  10
  -1  -9   9 50356.6 1815.07  10
  -1   9   9 50137.2 1563.78   8
   1   9  -9 47365.6 1797.12   8
  -1  -9   9 52317.7 1839.22   9
   1   9  -9 51369.7 1844.39   7
   1  -9  -8 38155.1 1674.78  12
  -1  -9   8 36868.1 913.408  12
  -1   9   8 35900.4 928.678  13
  -1  -9   8 41121.1 1622.49   9
  -1  -9   8 42017.0 1646.88  10
   1  -9  -8 37024.7 1365.80  10
   1   9  -8 39713.2 1634.44   8
  -1   9   8 38607.8 1403.24   8
   1   9  -8 39999.5 1592.33   7
   1  -9  -7 20999.7 1215.45  12
  -1  -9   7 19162.5 661.278  12
  -1   9   7 19956.8 630.949  13
   1  -9  -7 21754.7 1026.66  10
  -1  -9   7 21445.6 1223.23  10
  -1   9   7 19742.5 1041.87   8
   1   9  -7 22690.7 1246.83   8
   1   9  -7 21418.1 1143.12   7
   1  -9  -6 27614.7 1364.07  12
  -1   9   6 25532.5 682.776  13
  -1  -9   6 27007.5 782.946  12
   1  -9  -6 28639.7 1147.71  10
  -1  -9   6 31375.6 1395.32  10
   1   9  -6 27575.2 1357.64   8
  -1   9   6 27874.7 1227.73   8
   1   9  -6 27472.9 1241.50   7
   1  -9  -6 27588.9 787.063   7
   1  -9  -5 6573.22 684.868  12
  -1   9   5 6292.88 293.244  13
  -1  -9   5 5993.94 462.602  13
  -1  -9   5 5032.40 646.712  10
   1  -9  -5 7772.77 659.063  10
   1   9  -5 6879.79 765.896   8
  -1   9   5 6447.60 659.320   8
   1  -9  -5 6818.82 372.235   7
   1   9  -5 6054.94 609.509   7
   1  -9  -4 3232.00 517.116  12
  -1   9   4 2444.19 174.205  13
  -1  -9   4 2048.61 287.832  13
  -1  -9   4 2123.53 458.888  10
   1  -9  -4 3398.70 488.942  10
  -1   9   4 1633.29 396.328   8
   1   9  -4 2437.92 508.085   8
   1   9  -4 1560.94 373.135   7
   1  -9  -4 2526.17 238.946   7
   1  -9  -3 28865.0 483.016   4
   1  -9  -3 27428.3 1202.28  12
   1  -9  -3 27401.7 625.800  13
  -1  -9   3 26918.1 899.711  13
   1  -9  -3 28158.3 1134.86  10
  -1  -9   3 27780.7 1235.90  10
   1   9  -3 27343.7 1336.88   8
  -1   9   3 25714.8 1251.99   8
   1  -9  -3 26462.0 784.649   7
   1   9  -3 26110.6 1087.49   7
   1  -9  -2 115075. 1569.87   4
   1  -9  -2 118056. 2484.64  12
  -1  -9   2 114135. 2008.36  13
   1  -9  -2 117278. 1554.23  13
   1  -9  -2 115793. 2488.15  10
  -1  -9   2 114603. 2595.28  10
   1   9  -2 110449. 2795.19   8
  -1   9   2 111256. 2801.96   8
   1   9  -2 112964. 2346.73   7
   1  -9  -2 111898. 1950.27   7
   1  -9  -1 100890. 2135.75  12
   1  -9  -1 97889.5 1329.34  13
  -1  -9   1 101568. 1771.14  13
   1  -9  -1 97136.1 2259.60  10
  -1  -9   1 104402. 2377.81  10
   1   9  -1 94580.6 2515.94   8
  -1   9   1 92804.9 2529.04   8
   1  -9  -1 94420.5 1813.34   7
  -1  -9   0 28668.7 755.368   4
   1  -9   0 30217.5 585.917  13
  -1  -9   0 30981.7 847.390  13
   1  -9   0 32926.2 1059.20  12
  -1  -9   0 29733.6 1206.37  10
   1  -9   0 29444.0 1194.10  10
  -1   9   0 30759.6 1412.05   8
   1   9   0 29977.7 1359.21   8
   1  -9   0 28046.4 932.596   7
  -1  -9  -1 54350.8 1004.69   4
   1  -9   1 59945.0 965.730  13
  -1  -9  -1 55835.2 1213.55  13
   1  -9   1 58754.3 1382.27  12
   1  -9   1 58468.1 1517.34   6
  -1  -9  -1 56850.8 1694.35  10
   1  -9   1 58228.7 1730.67  10
  -1   9  -1 61092.0 1999.22   8
   1   9   1 56223.9 1842.32   8
   1  -9   1 55982.9 1432.48   7
  -1   9  -1 57322.6 1352.58   7
  -1  -9  -2 2954.22 157.210   4
   1  -9   2 3319.54 222.578  13
  -1  -9  -2 2921.55 286.243  13
   1  -9   2 3001.04 289.648  12
   1  -9   2 3358.34 358.392   6
   1  -9   2 3054.48 484.575  10
  -1  -9  -2 2349.09 476.437  10
   1   9   2 3343.14 548.420   8
  -1   9  -2 2694.49 605.815   8
  -1   9  -2 3231.61 366.064   7
   1  -9   2 3290.80 352.235   7
   1  -9   3 379.617 162.092  13
  -1  -9  -3 407.226 178.760  13
   1   9   3 112.995 106.804  13
   1  -9   3 549.035 188.399  12
   1  -9   3 358.612 213.571   7
   1  -9   3 1308.04 442.733  10
  -1  -9  -3 242.882 395.166  10
   1   9   3 495.507 388.653   8
  -1   9  -3 558.216 300.475   7
   1  -9   4 50431.8 927.317  12
  -1  -9  -4 49106.1 1183.55  13
   1   9   4 47484.2 1109.51  13
   1   9   4 51122.3 1682.32   8
  -1   9  -4 52214.8 1872.29   8
  -1   9  -4 46279.6 1406.08   7
   1  -9   4 48828.0 1677.85  10
  -1  -9  -4 49420.6 1555.55  10
  -1  -9  -5 17240.9 703.428  13
   1   9   5 17985.9 648.209  13
   1   9   5 18703.4 1028.92   8
  -1   9  -5 17999.5 1115.41   8
  -1   9  -5 18522.9 929.585   7
  -1  -9  -5 20103.6 988.299  10
   1  -9   5 18588.1 1098.04  10
  -1  -9  -6 142192. 2508.75  13
   1   9   6 145460. 2339.40  13
   1  -9   6 151569. 3302.15  10
  -1  -9  -6 146244. 2929.45  10
   1   9   6 147010. 2987.35   8
  -1   9  -6 141631. 2923.42   7
  -1   9  -6 143467. 3329.18   8
  -1  -9  -7 39318.0 1678.96  12
  -1  -9  -7 38066.8 1162.93  13
   1   9   7 37529.1 1048.14  13
   1  -9   7 36993.5 1494.09   9
   1  -9   7 40365.5 1610.69  10
  -1  -9  -7 38611.5 1389.76  10
   1   9   7 37848.0 1385.15   8
  -1   9  -7 36699.6 1596.16   8
  -1   9  -7 37062.7 1453.13   7
  -1  -9  -8 317.725 420.924  12
  -1  -9  -8 139.394 226.716  13
   1  -9   8-192.294 428.168  10
  -1  -9  -8-110.124 445.820  10
   1  -9   8 690.734 484.448   9
   1   9   8-190.775 376.661   8
  -1   9  -8 222.985 359.853   7
  -1   9  -8 492.164 417.245   8
  -1  -9  -9 27120.7 1507.95  12
  -1  -9  -9 25444.3 1033.75  13
  -1  -9  -9 24850.6 1147.63  10
   1  -9   9 26529.7 1285.24   9
   1   9   9 25367.1 1114.32   8
  -1   9  -9 24710.7 1300.27   8
  -1   9  -9 25656.3 1278.21   7
  -1  -9 -10 9516.56 987.704  12
  -1  -9 -10 9762.10 673.838  13
   1   9  10 8958.24 770.998  11
  -1  -9 -10 10050.6 771.565  10
   1   9  10 9767.86 698.068   8
   1  -9  10 10143.1 882.890   9
  -1   9 -10 9504.19 840.296   8
  -1   9 -10 9339.86 838.580   7
   1   9  11 13640.6 947.619  11
  -1  -9 -11 14755.0 938.522  10
  -1  -9 -11 14430.5 1208.39  12
   1  -9  11 15195.0 1038.22   9
   1   9  11 13771.5 837.232   8
  -1   9 -11 15618.9 1106.09   7
  -1   9 -11 14004.6 1007.49   8
   1   9  12 47512.4 1694.16  11
  -1  -9 -12 43870.2 1621.10  10
  -1  -9 -12 43584.9 2035.98  12
   1  -9  12 45875.6 1785.22   9
   1   9  12 44485.2 1459.68   8
  -1   9 -12 43254.2 1832.05   7
  -1   9 -12 46173.4 1778.21   8
  -1  -9 -13 13088.7 932.447  10
   1   9  13 13162.4 950.433  11
  -1  -9 -13 13990.0 1267.08  12
   1   9  13 13041.7 799.444   8
   1  -9  13 14747.7 1046.44   9
  -1   9 -13 14557.8 1131.87   7
  -1   9 -13 13504.9 983.965   8
  -1   9 -14 19634.5 1314.36   7
  -1  -9 -14 20346.0 1155.95  10
   1   9  14 20213.0 1159.42  11
  -1  -9 -14 18489.2 1401.55  12
  -1   9 -14 19809.0 1188.27   8
   1   9  14 20685.2 971.202   8
   1  -9  14 20007.8 1285.48   9
   1   9  14 19328.7 438.465   4
   1   9  14 19356.6 451.470   4
  -1   9 -15 42302.0 1944.70   7
   1   9  15 43853.5 1728.85  11
  -1  -9 -15 44041.9 2178.08  12
  -1   9 -15 43851.2 1739.01   8
   1  -9  15 40696.7 1795.66   9
   1   9  15 44867.1 1431.93   8
   1   9  15 45491.7 858.249   4
  -1  -9 -16 22102.3 1614.78  12
   1   9  16 20479.1 1213.81  11
   1  -9  16 20339.6 1312.91   9
  -1   9 -16 21455.5 1242.27   8
  -1   9 -16 18693.9 1355.21   7
  -1  -9 -17 25497.2 1772.42  12
  -1  -9 -17 26811.0 1357.99   7
   1   9  17 25981.7 1388.60  11
  -1   9 -17 25489.5 1335.68   8
   1  -9  17 25536.4 1493.65   9
  -1   9 -17 27386.9 1641.51   7
  -1  -9 -18 10074.5 1265.80  12
   1   9  18 9242.85 938.370  11
  -1  -9 -18 10383.2 890.264   7
[truncated: 3,461,857 more chars]
